# Supplementary material for: Feedback regulation of cytoneme-mediated transport shapes a tissue-specific FGF morphogen gradient
Source: eLife. 2018 Oct 17;7:e38137. doi: 10.7554/eLife.38137 (PMC6224196; doi:10.7554/eLife.38137)
Supplement: Figure 1—source data 1. [file elife-38137-fig1-data1.xlsx]

## Sheet: Values051.xls
distance	Sample 1	Sample 2	Sample 3	Sample 4
X	Y#1	Y#2	Y#3	Y#4	Y average
0	7	15.6364	23.7273	23.7576	17.5303
0.2747	14.5758	18.9091	22.3636	21.5455	19.3485
0.5494	14.7879	18.5455	21.8788	22.9091	19.5303
0.8241	10.2424	17.8182	16.3636	24.303	17.1818
1.0988	11.9394	16.2727	11.5152	24	15.9318
1.3735	11.8182	14.7576	14.3939	21.5152	15.6212
1.6482	12.1515	15.0606	16.8485	18.1818	15.5606
1.9229	11.303	16.303	13.9091	20	15.3788
2.1976	14	16.4242	10.3333	22.3939	15.7878
2.4723	16.7273	14	15.0606	21.697	16.8712
2.747	16.0303	14.0909	17.697	21.8182	17.4091
3.0217	16.2424	15.2424	16.5455	21	17.2576
3.2964	14.697	14.0606	16.0303	19.8182	16.1515
3.5711	17.1212	13.5758	17.9394	16.9091	16.3864
3.8458	10.6667	14.7576	21.3939	15.9394	15.6894
4.1205	8.8182	11.7273	14.9697	17.3636	13.2197
4.3952	9.8788	12.4545	13.1515	17.4848	13.2424
4.6699	14.0606	12.8788	8.9394	17.2424	13.2803
4.9446	11.5758	13	10.8182	15.1515	12.6364
5.2193	13.6061	12.0909	13.8485	15.1212	13.6667
5.494	15.7576	11.8788	12.9697	17.0303	14.4091
5.7687	14.2121	12.5455	13	18.2424	14.5
6.0434	14.3333	11.8485	13.303	20.0303	14.8788
6.3181	20.9697	11.697	11.7576	17.9091	15.5833
6.5928	20.4242	10.7879	14.9697	15.7576	15.4848
6.8675	15.3636	15.1515	15.1818	18	15.9242
7.1422	18.5758	18.6667	15.5455	17.5758	17.5909
7.4169	16.6667	17.7879	10.3939	18.6364	15.8712
7.6916	13.6364	19.697	11.3333	20.7273	16.3485
7.9663	18.1515	19.2424	11.1818	21.6364	17.553						Xmax=96.6948
8.241	19.303	15.697	12.0303	20.6061	16.9091						Ymax=59.44
8.5157	18.1515	13.9697	12.697	21.303	16.5303						Xhalf=54.68
8.7904	16.6364	12.4242	9.1515	20.7576	14.7424						Yhalf=29.7217
9.0651	17.0303	14	11.3939	20.8182	15.8106						Slope=0.71
9.3398	19	19.8182	12.6667	18.9091	17.5985
9.6145	17.8788	17.7879	10.9091	19.1212	16.4243
9.8892	15.1515	15.8485	11.0303	18.4242	15.1136
10.1639	14.1818	13.2121	6.0909	17.0303	12.6288
10.4386	11.697	14.2121	5.3333	18.2424	12.3712
10.7133	13.1212	14.1212	9.2727	17	13.3788
10.988	13.9697	14.6364	5.8485	15.6061	12.5152
11.2627	16.3939	16.1515	7.697	17.5758	14.4546
11.5374	13.0606	11	5.4848	20.8485	12.5985
11.8121	15.0606	9.5758	7.6061	19.5758	12.9546
12.0868	20.0303	10.6061	7.3939	19.1818	14.303
12.3615	21.7576	11.3636	12.0303	20.9091	16.5151
12.6362	17.8788	13.1515	12.6667	19.6667	15.8409
12.9109	16.3939	12.0909	11.5758	21.8485	15.4773
13.1857	20.7879	14.7879	5	22.6667	15.8106
13.4604	17.0909	17.2121	7.8485	21.1212	15.8182
13.7351	14.7879	19.2424	8.697	18.1212	15.2121
14.0098	15.2121	21.4545	9.697	17.2424	15.9015
14.2845	14.9394	20.4545	13.5152	14.8788	15.947
14.5592	13.3333	20.7879	15.4545	13.6667	15.8106
14.8339	12.5152	21.1212	12.9091	15.3333	15.4697
15.1086	16.0303	17.4848	13.5455	14.7576	15.4546
15.3833	14.2424	15.3636	8.3333	15.7879	13.4318
15.658	13.7576	13.8788	6.7879	15.8485	12.5682
15.9327	13.9091	12.1212	7.1515	18.5152	12.9243
16.2074	10.7576	12.6364	6.5758	21.8485	12.9546
16.4821	9.9394	13.697	5.7273	20.303	12.4167
16.7568	13.3636	11.3636	8.6061	18.697	13.0076
17.0315	17.1212	11.697	8.2424	17.5455	13.6515
17.3062	21.0909	12.5758	7.5758	18.6364	14.9697
17.5809	16.0606	14.303	10.4848	22.303	15.7878
17.8556	15.697	15.3333	10.8788	21.2727	15.7954
18.1303	14.303	12.0909	7.3939	15.2727	12.2651
18.405	13.9394	10.5758	9.303	14.1515	11.9924
18.6797	14.5152	11.4545	7.7879	15.8788	12.4091
18.9544	11.4242	11.0909	11.2424	16.8182	12.6439
19.2291	10.2424	11.8788	6.4848	14.9394	10.8864
19.5038	12.2727	9.1212	10.9091	15.0909	11.8485
19.7785	11.9697	8.2727	10.6061	18.8485	12.4243
20.0532	15.6061	7.1818	9.0303	21.8485	13.4167
20.3279	12.9697	8.0303	8.7273	21.5455	12.8182
20.6026	11.2424	11.6364	10.0303	20.7273	13.4091
20.8773	12.3939	11.0606	9.7576	20.6364	13.4621
21.152	10.9394	8.8485	15.8182	20.0606	13.9167
21.4267	12.7273	14.5455	7.8485	21.6364	14.1894
21.7014	11.6061	13.6667	9.0909	21.5758	13.9849
21.9761	15.7879	16.1212	10.2121	21.0606	15.7955
22.2508	12.3939	16.2121	11.0909	18	14.4242
22.5255	8.9091	12.0606	11.8788	16.5152	12.3409
22.8002	8.9091	14.4242	13.4848	16.8182	13.4091
23.0749	7.9394	21.1818	17.2424	16.4848	15.7121
23.3496	12.5758	22.9394	22.8485	16.3333	18.6743
23.6243	12.4848	19.6061	19.8182	15.4242	16.8333
23.899	11.9091	17.2121	21.8485	14.1515	16.2803
24.1737	10.0606	16.697	15.1515	14.7879	14.1743
24.4484	14	14.8788	11.9091	16.2121	14.25
24.7231	17.1818	16.7273	10.303	16.1515	15.0909
24.9978	17.3333	19	16.1212	14.9394	16.8485
25.2725	12.3333	18.8182	15.3636	16.4848	15.75
25.5472	9.8485	17.1818	19.6061	19.6667	16.5758
25.8219	13.0303	18.2727	14.697	21.3939	16.8485
26.0966	10.6364	16.0606	17.5152	19.0909	15.8258
26.3713	11.697	17.7273	21.6061	14.8182	16.4622
26.646	13.2424	17.1818	15.2727	14	14.9242
26.9207	17.6061	17.3636	16.303	15.0909	16.5909
27.1954	15.0606	19.4848	16.8182	18.0606	17.3561
27.4701	12.6667	18.9091	18.7273	17.4242	16.9318
27.7448	10.9394	17.0303	18.3333	15.7879	15.5227
28.0195	14.7273	16.6667	13.303	18.6061	15.8258
28.2942	14.3333	13.6667	9.8788	20.2424	14.5303
28.5689	12.7576	12.303	10.7576	21.9394	14.4394
28.8436	13.8182	15.303	9	21.3636	14.8712
29.1183	13.2424	19.6061	9.7273	23.6061	16.5455
29.393	16.3939	18.4242	15.8182	25.2727	18.9772
29.6677	12.9394	21.4545	21.6061	23.8182	19.9546
29.9424	13.7879	20.0909	18.1212	24.0909	19.0227
30.2171	13.9697	19.9394	15.0303	25.1515	18.5227
30.4918	12.9697	22.4545	14.7576	22.7879	18.2424
30.7665	11.3939	22.8485	16.3333	24	18.6439
31.0412	10.2424	24.1818	14.4242	28.4848	19.3333
31.3159	13.5758	24.0303	20.697	28.4242	21.6818
31.5906	14.8485	24.8182	23.0606	26.6667	22.3485
31.8653	11.697	22.2424	20.4242	25.6364	20
32.14	8.3333	20.7576	25.6364	23.4242	19.5379
32.4147	14.0303	22.1515	32.303	20.7273	22.303
32.6894	14.6364	19.5758	26.8182	22.1818	20.803
32.9641	13.9091	17.5152	31	24.2121	21.6591
33.2388	18.7879	19.5152	36.7273	23.9394	24.7424
33.5135	17.3636	16.697	45.2121	23	25.5682
33.7882	14.7879	15.0606	37.5455	24.8182	23.0531
34.0629	18.303	18.8788	34.697	26.9394	24.7045
34.3376	22.9091	21.8788	40.2121	26.7879	27.947
34.6123	19.9091	21.697	37.0606	26.7273	26.3485
34.887	18.6364	19.9697	41.1212	27.3939	26.7803
35.1617	19.1515	19	34.8788	28	25.2576
35.4364	17.9091	19.2424	27.9697	26.0606	22.7955
35.7111	18.3939	19.3939	28.6364	24.7879	22.803
35.9858	17.7576	24.697	28.3636	22.0909	23.2273
36.2605	17.3939	30.6364	25.2727	21.7273	23.7576
36.5352	23.7879	35.3636	36	23.9091	29.7651
36.8099	18.2121	32.4242	35.5455	24.303	27.6212
37.0846	19.7879	29.6061	37.303	21.9394	27.1591
37.3593	21.5455	27.2121	29.1515	21.0303	24.7348
37.634	18.8182	27.3636	32.4242	21.4242	25.0075
37.9087	19.6667	26.303	33.4848	21.697	25.2879
38.1834	17.8182	22.0606	39.5455	22.5455	25.4924
38.4581	16.2727	19.4545	33.9091	22.697	23.0833
38.7328	20.1515	20.7576	28.3636	22.8485	23.0303
39.0075	18.2121	24.0909	26.1515	23.4545	22.9772
39.2822	15.3939	21.3333	24.8788	25.6667	21.8182
39.5569	15.3333	23.5455	26.3333	24.7879	22.5
39.8317	17.0909	24.1818	25.9091	22.7576	22.4848
40.1064	15.697	26.303	27.9394	24.4848	23.6061
40.3811	16.1515	24.5758	31.5758	26.6364	24.7349
40.6558	16.1515	23	23.697	30.6667	23.3788
40.9305	15.7879	25.5152	19.6667	34.4545	23.8561
41.2052	16.8182	26.1212	20.0606	39.7273	25.6818
41.4799	17.9394	23.6061	18.5455	41.0303	25.2803
41.7546	16.5152	24.1212	21.7576	37.3333	24.9318
42.0293	12.3333	26.0909	17.9091	37.303	23.4091
42.304	13.2727	28.8485	18.7576	34.6667	23.8864
42.5787	13.6061	26.1212	14.4545	31.1818	21.3409
42.8534	16.3333	25.3636	16.6061	27.0909	21.3485
43.1281	10.7879	23.5455	18	26.9091	19.8106
43.4028	11.8182	24.2121	14.6061	26.9394	19.3939
43.6775	15	24.8485	17.5152	28.8788	21.5606
43.9522	17.6364	27.0303	26.3939	29.2121	25.0682
44.2269	15.5455	26.7273	28.1515	26.5758	24.25
44.5016	16.697	23.4545	31.9394	24.7273	24.2046
44.7763	15.6667	23.4545	26.2424	24.4242	22.447
45.051	19.5152	23.8182	28.6061	27.0606	24.75
45.3257	22.1515	20.697	32.9697	29.4242	26.3106
45.6004	19.3636	20.6667	36.0303	28.3333	26.0985
45.8751	20.4242	21.1515	37.5455	28.8182	26.9848
46.1498	19.8182	21.8485	35.5758	27.4545	26.1743
46.4245	14.6667	24.6364	35	30.0909	26.0985
46.6992	14.303	24.8485	36.2727	30.9394	26.5909
46.9739	15.0303	24.4242	34	35.4848	27.2348
47.2486	13.0909	23.2424	38.5758	35.5758	27.6212
47.5233	12.1515	19.7576	42.4242	32.9394	26.8182
47.798	10.7576	22.4242	33.303	31.1515	24.4091
48.0727	14.1515	21.9697	33.7879	31	25.2273
48.3474	18.7273	16.2727	33.9091	31.5758	25.1212
48.6221	20.3636	13.6364	27.0909	30.697	22.947
48.8968	17.1818	19.1212	28.6364	29.4242	23.5909
49.1715	16.4545	22.8788	26.3333	30.6364	24.0757
49.4462	17.1818	23.1818	28.3939	32.1818	25.2348
49.7209	19.4545	28	27.6061	34.2424	27.3257
49.9956	24.4848	37.5455	26.1818	33.5758	30.447
50.2703	23.1818	38.8788	25.3636	34.2121	30.4091
50.545	17.9697	41.7576	18.303	34.0303	28.0151
50.8197	21.1818	52.0303	29.2727	30.697	33.2954
51.0944	18.8788	49.3333	37.5152	29	33.6818
51.3691	20.0303	33.8485	37.8182	34.1515	31.4621
51.6438	21.3333	31.697	33.3939	35.1515	30.3939
51.9185	22.3636	42.1818	28.303	31.8788	31.1818
52.1932	21.3636	55.1818	30.697	29.9394	34.2955
52.4679	21.3939	54.9394	29.4545	28.8485	33.6591
52.7426	23.6061	45.8788	25.3333	29.303	31.0303
53.0173	18.9091	40.6364	27.7273	29.2727	29.1364
53.292	21.2727	41.6061	27.1818	28.6061	29.6667
53.5667	20.6667	34.6667	19.9394	28.697	25.9924
53.8414	20.7273	25.9697	25.8182	26.6364	24.7879
54.1161	23.6667	23.6667	28.0606	25.1515	25.1364
54.3908	26.5152	26.2424	37.7273	26.0303	29.1288
54.6655	25.9697	28.1212	41.4848	25.8182	30.3485
54.9402	27.1515	28.9697	36.5152	26.3636	29.75
55.2149	25.7576	25.697	32	27.2424	27.6743
55.4896	19.5758	24.9394	33.3636	27.4545	26.3333
55.7643	20.1212	23.6667	35.1212	29.5152	27.1061
56.039	21.7576	25.5152	32.0606	28.0909	26.8561
56.3137	22.5455	24.7273	39.8788	25.3636	28.1288
56.5884	25.0909	29.9697	37.5455	23.7273	29.0833
56.8631	27.0909	26.2121	32.1212	23.5152	27.2349
57.1378	30.7273	20.8182	33.6364	24.4545	27.4091
57.4125	27.9697	22.4848	32.9394	27.4848	27.7197
57.6872	21.5152	23.8182	36.1212	30.8182	28.0682
57.9619	22.7879	19.8788	40.4545	31.7879	28.7273
58.2366	22.3333	20.8182	38.9394	32.1515	28.5606
58.5113	20.8182	23.8485	34.7273	33.6364	28.2576
58.786	24.5455	29.5758	29.8788	35.9394	29.9849
59.0607	20.303	35.1818	31.0909	40.303	31.7197
59.3354	22.5455	39.9091	30.9394	43.4242	34.2045
59.6101	25.6667	48.2727	18.5758	39.0909	32.9015
59.8848	29.7576	47.0303	21.2121	34.0303	33.0076
60.1595	32.6364	29.3333	24.6061	31.2121	29.447
60.4342	35.1515	25.9394	30.5455	33.4545	31.2727
60.7089	27.2424	26.4848	29.0606	31.7879	28.6439
60.9836	22.4242	22.1515	25.5152	33.3333	25.8561
61.2583	25.9091	21.0303	27.3333	35.9091	27.5455
61.533	22.6061	21.9091	29.0606	35.6364	27.303
61.8077	25.6061	30.7273	27.9091	36.0909	30.0833
62.0824	29.4848	27.0606	41.0606	35.8182	33.356
62.3571	34.2424	27.5758	38.1212	33.7273	33.4167
62.6318	28.697	25.4242	39.2121	33.4545	31.697
62.9065	35.2121	24.8485	35.2121	34.1818	32.3636
63.1812	35.2121	25.4848	39.8788	35.303	33.9697
63.4559	29.8788	27	34.5758	34.697	31.5379
63.7306	29.0909	32.8485	39.5152	32.6364	33.5228
64.0053	26.5758	43.7879	49.8182	30.9394	37.7803
64.28	29.3636	46.6667	55.0606	27.7273	39.7045
64.5547	30.9697	48.9697	57.1818	27.8485	41.2424
64.8294	25.6364	45.2727	49.3333	27.9394	37.0455
65.1041	31.8788	37.5152	53.6061	28.1515	37.7879
65.3789	51.0303	30.697	69.303	28.1212	44.7879
65.6535	58.7273	28.7273	79.4545	28.7879	48.9243
65.9283	57.2424	30.6667	57.7576	29.4242	43.7727
66.2029	41.7879	29.303	53.4242	30.1818	38.6742
66.4777	36.3939	30.7273	59.1818	27.2424	38.3864
66.7524	30.8182	35.8788	58.3939	28.3636	38.3636
67.0271	30.8788	40.3333	53.7879	30.7576	38.9394
67.3018	30.7879	43.0606	43.9394	31.6667	37.3636
67.5765	31.4242	40.1212	37.6667	33.4242	35.6591
67.8512	29.7879	36.4545	43.4848	35.8788	36.4015
68.1259	32.8788	32.0606	63.7879	36.8182	41.3864
68.4006	31.697	31.5455	56.5758	36.3636	39.0455
68.6753	34.1818	31.5152	50.9697	37.2121	38.4697
68.95	31.4242	34.8485	45.6061	35.697	36.894
69.2247	34.6364	35.3636	35.5758	36.1212	35.4243
69.4994	34.7879	38.3636	25.0909	37.3939	33.9091
69.7741	46.6667	41.5758	26.0909	40.6364	38.7425
70.0488	54.0909	42.8485	26.2121	44.303	41.8636
70.3235	40.2121	44.5758	26.4242	45.6667	39.2197
70.5982	45.6364	50.9697	27.1212	41.8788	41.4015
70.8729	56.7273	54.8182	28.3939	39.3939	44.8333
71.1476	53.2727	52.2424	37.3333	37.7273	45.1439
71.4223	46.5152	52.5152	37.6061	40.5455	44.2955
71.697	33.4242	48.6364	39.4545	40.2424	40.4394
71.9717	31.303	46.1212	39.303	35.9394	38.1666
72.2464	32.1515	59.3636	32.6364	33.4848	39.4091
72.5211	25.0303	68.2727	26.1212	34.2727	38.4242
72.7958	27.8485	55.1515	29.2424	35.4545	36.9242
73.0705	35.9394	46.2424	23.6364	36.0303	35.4621
73.3452	34.0303	38.6667	25.5758	37.9394	34.053
73.6199	29.8485	30.5152	29.3636	36.0909	31.4545
73.8946	28.3939	28.4848	29.9394	35.1212	30.4848
74.1693	25.697	32.9394	34.7576	34.5152	31.9773
74.444	27.0909	34.1212	38.5152	35.6667	33.8485
74.7187	32.4545	39.3939	33.7879	36.2727	35.4772
74.9934	29.8485	64.1818	32.5152	39.7576	41.5758
75.2681	28.3636	81.6667	43.3636	45.303	49.6742
75.5428	39.6364	67.9091	54.8788	50.1212	53.1364
75.8175	50.2424	43.9697	58.3333	57.9091	52.6136
76.0922	51.9394	40.7273	51.5152	55.9394	50.0303
76.3669	43.1212	44.2424	42.3636	46.1818	43.9773
76.6416	37.3636	43.9091	46.1515	39.5455	41.7424
76.9163	44.8788	42.5152	44.9394	37.3636	42.4243
77.191	41.2121	43.4545	41.5455	34.7879	40.25
77.4657	43.0606	45.3939	38.0606	34.2727	40.197
77.7404	57.8485	39.4242	35.5758	37.4545	42.5757
78.0151	63.0606	31.0606	51.0606	46.7879	47.9924
78.2898	50.6061	28.303	65.0606	54.9697	49.7348
78.5645	40.303	32	51.3939	51.7576	43.8636
78.8392	34.1515	44.6061	32.9091	45.1515	39.2045
79.1139	28.303	42.9394	34.4545	39.4242	36.2803
79.3886	29.0606	35.2121	35.1212	36	33.8485
79.6633	33.9697	24.6667	46.0303	34.0909	34.6894
79.938	41.2727	27.1515	49.0909	38.5152	39.0076
80.2127	36.8485	27.0606	60.1818	41.8485	41.4849
80.4874	38.1818	29.2121	78.3939	48.5455	48.5833
80.7621	43.1212	27.8788	70.9697	66.1818	52.0379
81.0368	44.303	28.7879	51.6364	81.4545	51.5455
81.3115	45.9697	35.4848	65.9697	77.5758	56.25
81.5862	48.4545	36.2727	67.4545	68.8182	55.25
81.8609	57.0303	40.3333	57.7273	63.4242	54.6288
82.1356	43.4545	54.3636	41.9697	59.1515	49.7348
82.4103	35.7273	76.0606	34.697	60.3636	51.7121
82.685	40.0303	87.697	33.7879	58.8485	55.0909
82.9597	37.8485	86.303	40.1515	50.8182	53.7803
83.2344	37.5758	60.8182	47.1818	50.9697	49.1364
83.5091	37.9394	42.0606	61.7273	58.9091	50.1591
83.7838	40.0606	43.0303	57.7576	55.9091	49.1894
84.0585	42.2121	46.4545	47.3333	46.9697	45.7424
84.3332	49.6061	53.3939	49.0606	45	49.2651
84.6079	44.8788	63.4545	48.7879	45.0303	50.5379
84.8826	40.5758	65.3333	48.3333	45.1212	49.8409
85.1573	43.3939	55.3939	48.4242	48.3636	48.8939
85.432	40.4242	44.9394	43.5758	54.5152	45.8636
85.7067	44.1818	54.3333	39.5758	64.303	50.5985
85.9814	46.1212	74.5455	48.6061	75.7576	61.2576
86.2561	47	81.303	63.7273	75.0606	66.7727
86.5308	61.1515	76.6061	56.7576	65.2121	64.9318
86.8055	66.9394	57.303	44.9394	47.0909	54.0682
87.0802	61.4545	54.7576	44.8788	39.7879	50.2197
87.3549	44.2727	52.9697	42.1515	44.2424	45.9091
87.6296	38.8485	62.7273	34.5758	48	46.0379
87.9043	37.7273	79.7273	55.1212	45.1515	54.4318
88.179	46.7576	82.8182	49.5758	45.7879	56.2349
88.4537	54.8182	61.1515	30.7273	58.5455	51.3106
88.7284	75.0303	52.0303	30.6061	71.5455	57.303
89.0031	73.2424	51.6061	35.4848	82.2727	60.6515
89.2778	57.5152	55.1212	39.0909	81.6061	58.3334
89.5525	57.303	61.8788	43.2121	68.2424	57.6591
89.8272	59.0909	66.6061	47.8485	73.0909	61.6591
90.1019	40.7576	66.3636	60.6667	81.6667	62.3637
90.3766	40.2424	64.1212	65.6364	82.2121	63.053
90.6513	33.303	64.0909	68.4545	73.9697	59.9545
90.926	36.3333	64.2727	73.5455	64.7273	59.7197
91.2008	42.3333	57.9091	63.0909	57.3636	55.1742
91.4754	47.1818	53.0606	55.1212	56.6667	53.0076
91.7502	43.3636	46.2727	44.0909	62.4848	49.053
92.0248	38.7273	51.0606	54.2727	69.2424	53.3258
92.2996	36.2424	52.5455	49	79.4242	54.303
92.5743	35.1212	66.0303	50.6667	80.9394	58.1894
92.849	39.2121	76.1515	57.4242	69.0909	60.4697
93.1237	58.0606	65.1212	57.4242	55.1818	58.947
93.3984	65.7879	46.1212	43.6061	54.7576	52.5682
93.6731	68.3333	38.4848	40.9697	57.9697	51.4394
93.9478	53.3939	45.8182	58.303	54.7879	53.0757
94.2225	48.0303	48.3333	65.8485	59.1212	55.3333
94.4972	45.0909	49.3636	54.7273	79.2121	57.0985
94.7719	52.1515	53.8485	33.6061	98.5758	59.5455
95.0466	54.8788	68.8182	44.7576	106.212	68.6667
95.3213	58.0909	85.2121	51.6364	98.6667	73.4015
95.596	52.1212	89.1515	56.2727	80.1212	69.4166
95.8707	40.4545	92.3333	56.1515	70.5455	64.8712
96.1454	35.0606	89.9091	50.5152	64.0303	59.8788
96.4201	29.4848	83.4848	46.2121	54.697	53.4697
96.6948	28.9394	60.4242	24.5152	52.2121	41.5227
