# Supplementary material for: Feedback regulation of cytoneme-mediated transport shapes a tissue-specific FGF morphogen gradient
Source: eLife. 2018 Oct 17;7:e38137. doi: 10.7554/eLife.38137 (PMC6224196; doi:10.7554/eLife.38137)
Supplement: Figure 1—source data 2. [file elife-38137-fig1-data2.xlsx]

## Sheet: Values
X1	Y1 (sample#1)		X2	Y2 (sample #2)		X3	Y3 (sample #3)		Y_average
0	7.7619		0	0		0	0.5714		2.77777
0.3067	6.4286		0.3067	0		0.3067	0.2143		2.2143
0.6135	5.8571		0.6135	0		0.6135	0		1.95237
0.9202	5.881		0.9202	0		0.9202	0.6905		2.1905
1.227	6.1667		1.227	0		1.227	1.4286		2.53177
1.5337	5.4286		1.5337	0		1.5337	0.5238		1.98413
1.8405	6.2381		1.8405	0		1.8405	0.619		2.2857
2.1472	6.8095		2.1472	0		2.1472	1.2857		2.6984
2.454	5.7619		2.454	0		2.454	0.5		2.0873
2.7607	4.5238		2.7607	0		2.7607	1.3333		1.95237
3.0675	4.2381		3.0675	0		3.0675	1.5476		1.92857
3.3742	4.5714		3.3742	0		3.3742	0.5714		1.71427
3.681	4.9048		3.681	0		3.681	1.4762		2.127
3.9877	4.9762		3.9877	0		3.9877	3.7143		2.89683
4.2945	4.4762		4.2945	0.0952		4.2945	1.5238		2.03173										Xmax=52.4539
4.6012	2.9524		4.6012	1.6667		4.6012	1.0476		1.8889										Ymax=65.729
4.908	1.9524		4.908	0.9762		4.908	0.619		1.18253										Xhalf=42
5.2147	1.4762		5.2147	0.3571		5.2147	3.3095		1.71427										Yhalf=32.8645
5.5215	1.619		5.5215	0.9286		5.5215	5.2857		2.6111										Slope=3.14
5.8282	2.2619		5.8282	1.8095		5.8282	6.3333		3.46823
6.135	0.8333		6.135	3.1429		6.135	4.8333		2.9365
6.4417	0.0238		6.4417	2.4286		6.4417	4.6905		2.38097
6.7485	0		6.7485	1.5714		6.7485	7.0952		2.88887
7.0552	0.0952		7.0552	0.7619		7.0552	4.619		1.82537
7.362	1.2143		7.362	0.119		7.362	2.8095		1.38093
7.6687	2.2857		7.6687	0		7.6687	4.4048		2.23017
7.9754	3.2143		7.9754	0		7.9754	1.8333		1.68253
8.2822	4.4524		8.2822	0		8.2822	1.119		1.85713
8.5889	4.619		8.5889	1.3095		8.5889	0.5952		2.17457
8.8957	3.6429		8.8957	4.619		8.8957	2		3.42063
9.2024	4.6667		9.2024	7.2619		9.2024	3.3095		5.07937
9.5092	7.7143		9.5092	6		9.5092	4.2857		6
9.8159	8.5476		9.8159	3.8333		9.8159	5.9048		6.09523
10.1227	6.1429		10.1227	1.9524		10.1227	8.1667		5.42067
10.4294	3.5238		10.4294	2.5476		10.4294	5.3095		3.79363
10.7362	4.8095		10.7362	4.6667		10.7362	4.7143		4.73017
11.0429	6		11.0429	3.5952		11.0429	4.3333		4.64283
11.3497	5.2381		11.3497	2.2381		11.3497	8.5238		5.33333
11.6564	4.5		11.6564	1.0714		11.6564	15.7381		7.10317
11.9632	4.7143		11.9632	0.619		11.9632	13.3333		6.2222
12.2699	6.9286		12.2699	1.2381		12.2699	11.0238		6.39683
12.5767	6.9762		12.5767	2.5238		12.5767	8.3095		5.9365
12.8834	6.0476		12.8834	3.2143		12.8834	8.3333		5.86507
13.1902	6.5238		13.1902	3.3095		13.1902	11.9524		7.2619
13.4969	6		13.4969	3.5952		13.4969	8.1429		5.9127
13.8037	2.8333		13.8037	3.3333		13.8037	2.1429		2.76983
14.1104	0.7619		14.1104	1.1667		14.1104	1.0952		1.00793
14.4172	0.8333		14.4172	0.0476		14.4172	1.2381		0.706333
14.7239	1.4762		14.7239	0.7619		14.7239	5.3333		2.5238
15.0307	5.119		15.0307	0		15.0307	4.2619		3.12697
15.3374	9.9286		15.3374	0		15.3374	2.5476		4.15873
15.6441	10.119		15.6441	0.2381		15.6441	0.9762		3.77777
15.9509	7.2619		15.9509	3.5238		15.9509	1.1905		3.99207
16.2576	6.4048		16.2576	6.8095		16.2576	2.6905		5.3016
16.5644	7.3333		16.5644	6.5952		16.5644	6.0714		6.66663
16.8711	7.0238		16.8711	8		16.8711	2.2143		5.74603
17.1779	5.2381		17.1779	10.2619		17.1779	1.8571		5.7857
17.4846	5.5952		17.4846	8		17.4846	4.9286		6.1746
17.7914	7.4524		17.7914	6.4524		17.7914	4.7143		6.20637
18.0981	9.9762		18.0981	12.881		18.0981	7.7381		10.1984
18.4049	7.6905		18.4049	16.9048		18.4049	17.9762		14.1905
18.7116	3.5952		18.7116	10.619		18.7116	14.0714		9.42853
19.0184	3.9524		19.0184	4.7619		19.0184	12.8095		7.1746
19.3251	5.4048		19.3251	4.2619		19.3251	12.119		7.2619
19.6319	5.6905		19.6319	5.5952		19.6319	9.4762		6.92063
19.9386	8.8095		19.9386	5.0238		19.9386	4.3571		6.06347
20.2454	12.1667		20.2454	4.5238		20.2454	4.6905		7.127
20.5521	10.3571		20.5521	5.9524		20.5521	2.9524		6.42063
20.8589	6.2619		20.8589	9.9524		20.8589	5.2381		7.1508
21.1656	5.4524		21.1656	16.1905		21.1656	4.0952		8.57937
21.4724	7.0476		21.4724	20.4524		21.4724	4.8095		10.7698
21.7791	10.2381		21.7791	17.2619		21.7791	4.9524		10.8175
22.0859	17.6667		22.0859	9.3571		22.0859	1.881		9.63493
22.3926	20.6429		22.3926	4.9048		22.3926	6.3571		10.6349
22.6994	22.0238		22.6994	7.6667		22.6994	14.0714		14.5873
23.0061	23.5		23.0061	16.8333		23.0061	7.9048		16.0794
23.3128	20.7857		23.3128	23.4048		23.3128	2.7381		15.6429
23.6196	14.0714		23.6196	19.4286		23.6196	2.6667		12.0556
23.9263	7.0238		23.9263	11.7381		23.9263	4.1905		7.6508
24.2331	5.5476		24.2331	14.9286		24.2331	6.2143		8.89683
24.5398	6.7857		24.5398	21.7619		24.5398	21.4286		16.6587
24.8466	5.5714		24.8466	31.0476		24.8466	41		25.873
25.1533	4.8571		25.1533	40.9286		25.1533	41.3571		29.0476
25.4601	8.1667		25.4601	45.2143		25.4601	32.9286		28.7699
25.7668	15.0714		25.7668	38.4524		25.7668	19.1429		24.2222
26.0736	25.8095		26.0736	25.2619		26.0736	26.6905		25.9206
26.3803	30.3095		26.3803	14.0476		26.3803	29		24.4524
26.6871	23.4286		26.6871	7.8333		26.6871	29.0952		20.119
26.9938	13.5714		26.9938	5.0952		26.9938	19.5		12.7222
27.3006	8.5476		27.3006	8.5238		27.3006	17.619		11.5635
27.6073	5.7619		27.6073	13.5714		27.6073	18.9524		12.7619
27.9141	6.1429		27.9141	14.7381		27.9141	10.5714		10.4841
28.2208	6.8571		28.2208	10.7381		28.2208	11.4048		9.66667
28.5276	7.4524		28.5276	11.619		28.5276	10.2619		9.77777
28.8343	5.4524		28.8343	17.2143		28.8343	19.3333		14
29.1411	2.8571		29.1411	20.2381		29.1411	15.0238		12.7063
29.4478	5.8095		29.4478	21.4048		29.4478	13.4286		13.5476
29.7546	12.3571		29.7546	27.5476		29.7546	21.5		20.4682
30.0613	17.9286		30.0613	36.5238		30.0613	27.9762		27.4762
30.3681	23.7143		30.3681	43.7857		30.3681	28.0952		31.8651
30.6748	25.119		30.6748	39.4524		30.6748	16.5238		27.0317
30.9815	24.8333		30.9815	22.2857		30.9815	15.0714		20.7301
31.2883	31.6905		31.2883	10.2619		31.2883	22.2619		21.4048
31.595	47.8333		31.595	10.0238		31.595	23.5238		27.127
31.9018	50.7619		31.9018	11.0238		31.9018	13.8095		25.1984
32.2085	44.4048		32.2085	10.4286		32.2085	8.5238		21.1191
32.5153	27.619		32.5153	15.4762		32.5153	15.5714		19.5555
32.822	17.4286		32.822	26.0238		32.822	26.119		23.1905
33.1288	20.3095		33.1288	34.3095		33.1288	33.9048		29.5079
33.4355	33.8571		33.4355	29.0714		33.4355	29.4048		30.7778
33.7423	47.9762		33.7423	21.8571		33.7423	16.2619		28.6984
34.049	53.3333		34.049	15.5952		34.049	27.1429		32.0238
34.3558	58.0238		34.3558	8.5476		34.3558	24.5952		30.3889
34.6625	53.381		34.6625	7.2857		34.6625	19.6667		26.7778
34.9693	42.9762		34.9693	13.3095		34.9693	22.8571		26.3809
35.276	26.4048		35.276	17.5476		35.276	21		21.6508
35.5828	21.0952		35.5828	17.8571		35.5828	9.6429		16.1984
35.8895	22.9048		35.8895	14.4286		35.8895	10.4524		15.9286
36.1963	24.5238		36.1963	14.0714		36.1963	10.8571		16.4841
36.503	33.2857		36.503	14.881		36.503	23.7857		23.9841
36.8098	43.119		36.8098	13.5238		36.8098	39.7381		32.127
37.1165	53.4048		37.1165	15.4762		37.1165	32.8571		33.9127
37.4233	60.6667		37.4233	19.381		37.4233	33.2381		37.7619
37.73	53.2619		37.73	26.9524		37.73	37.4762		39.2302
38.0368	45.9286		38.0368	32.9048		38.0368	35.7857		38.2064
38.3435	36.2143		38.3435	37.7619		38.3435	21.3333		31.7698
38.6502	26.5476		38.6502	41.0952		38.6502	18.9286		28.8571
38.957	20.381		38.957	39.7857		38.957	24.0952		28.0873
39.2637	26.0238		39.2637	40.6667		39.2637	42.381		36.3572
39.5705	33.1429		39.5705	52.7143		39.5705	39.7619		41.873
39.8772	30.881		39.8772	58.4048		39.8772	37.7619		42.3492
40.184	28.2381		40.184	51.9762		40.184	20.1667		33.4603
40.4907	34.3095		40.4907	45.6429		40.4907	16.7619		32.2381
40.7975	33.0238		40.7975	50.7857		40.7975	13		32.2698
41.1042	21.2381		41.1042	55.7857		41.1042	22.4524		33.1587
41.411	16.4762		41.411	48.4048		41.411	25.119		30
41.7177	24.2619		41.7177	46.3571		41.7177	23.5		31.373
42.0245	45.9048		42.0245	43.7619		42.0245	21.381		37.0159
42.3312	65.1667		42.3312	35.8333		42.3312	17		39.3333
42.638	74.7857		42.638	27.2143		42.638	16.881		39.627
42.9447	66.7857		42.9447	27.2143		42.9447	24.9762		39.6587
43.2515	55.2381		43.2515	27.8095		43.2515	32.881		38.6429
43.5582	37.2381		43.5582	30.7381		43.5582	31.1667		33.0476
43.865	24.0238		43.865	33.5476		43.865	39.3095		32.2936
44.1717	30.8571		44.1717	28.619		44.1717	51.6667		37.0476
44.4785	54.7619		44.4785	18.5		44.4785	51.9048		41.7222
44.7852	62.7857		44.7852	18.3095		44.7852	34.5476		38.5476
45.092	47.0476		45.092	35.2857		45.092	16.5476		32.9603
45.3987	28.8571		45.3987	54.7619		45.3987	8.5952		30.7381
45.7055	20.7381		45.7055	64.1429		45.7055	8.8333		31.2381
46.0122	34.6667		46.0122	60.619		46.0122	20.5714		38.619
46.3189	57.2619		46.3189	44.3095		46.3189	25.1905		42.254
46.6257	64.5714		46.6257	34.4762		46.6257	35.7381		44.9286
46.9324	65.9524		46.9324	33.3333		46.9324	46.8333		48.7063
47.2392	67.1429		47.2392	36.619		47.2392	49.381		51.0476
47.5459	56.9286		47.5459	29.6667		47.5459	39.9524		42.1826
47.8527	38.5714		47.8527	31.0476		47.8527	42.0238		37.2143
48.1594	31.2381		48.1594	42.4286		48.1594	23.6905		32.4524
48.4662	34.2857		48.4662	49.6429		48.4662	17.381		33.7699
48.7729	38.619		48.7729	47.3571		48.7729	19.9762		35.3174
49.0797	42.4286		49.0797	28.8333		49.0797	33.9524		35.0714
49.3864	40.1667		49.3864	21.2143		49.3864	37.0714		32.8175
49.6932	35		49.6932	14.3095		49.6932	33.2857		27.5317
49.9999	33.881		49.9999	12.3571		49.9999	44.0238		30.0873
50.3067	31		50.3067	22.7857		50.3067	40		31.2619
50.6134	28.0238		50.6134	36.7619		50.6134	32.3333		32.373
50.9202	29.4048		50.9202	50.9048		50.9202	18		32.7699
51.2269	28.4286		51.2269	57.3333		51.2269	19.0714		34.9444
51.5337	20.5714		51.5337	61.7381		51.5337	20.5476		34.2857
51.8404	12.6667		51.8404	67.7857		51.8404	39.4286		39.9603
52.1472	10.8571		52.1472	67.4286		52.1472	42.4286		40.2381
52.4539	14.3571		52.4539	49.1905		52.4539	39.5238		34.3571
