# Supplementary material for: Feedback regulation of cytoneme-mediated transport shapes a tissue-specific FGF morphogen gradient
Source: eLife. 2018 Oct 17;7:e38137. doi: 10.7554/eLife.38137 (PMC6224196; doi:10.7554/eLife.38137)
Supplement: Figure 1—source data 3. [file elife-38137-fig1-data3.xlsx]

## Sheet: Sheet1
	ASP length (mm)	FGF:GFP gradient slope
	73	2
	72	1.71
	75	2
	87	1.26
	88	1.32
	95	1.3
	105	0.96
	112	0.7
	125	0.4
	131	0.38
