# Supplementary material for: Feedback regulation of cytoneme-mediated transport shapes a tissue-specific FGF morphogen gradient
Source: eLife. 2018 Oct 17;7:e38137. doi: 10.7554/eLife.38137 (PMC6224196; doi:10.7554/eLife.38137)
Supplement: Figure 1—source data 4. [file elife-38137-fig1-data4.xlsx]

## Sheet: Figure 1I''.xls
X-axis value along the straightened epithelium (mm)	Bnl:GFP intensity (AU)	Pnt-lacZ intensity (AU)
X	Y_Bnl:GFP	Y_Pnt
0	12.9756	35.8049
0.321	13.1707	35.4146
0.641	12.1463	31.6585
0.962	13.0488	26.4878
1.282	12.3659	21.9024
1.603	11.9024	20.3659
1.923	11.2439	19.7317
2.244	11.6341	28.0244
2.564	12.0976	26.4878
2.885	11.561	28.1951
3.205	11.9268	28.7317
3.526	11.9512	25.0244
3.846	11.7561	26.3415
4.167	13.2683	34.3171
4.487	14.6829	32.1951
4.808	15.8537	32.3171
5.128	15.3171	38.1463
5.449	13.8293	38.9756
5.769	14.3171	30.7561
6.09	14.439	26.2683
6.41	14.6585	30.4878
6.731	14.2683	28.1463
7.051	14.2683	25.3659
7.372	13.439	28.7073
7.692	13.6585	34.561
8.013	13.8049	33.7073
8.333	14.9024	33.1707
8.654	14.3415	37.8293
8.974	15.2195	37.5122
9.295	15.2195	39.0976
9.615	15.6341	37.2439
9.936	15.7805	37.3659
10.256	14.9756	31.6585
10.577	14.2683	29.439
10.897	13.7805	25.1951
11.218	13.9512	30.1707
11.538	14.6829	39.2439
11.859	13.9024	42.4634
12.179	13.3659	43.4146
12.5	12.439	41.439
12.821	11.6098	47.439
13.141	14.5122	46.4878
13.462	17.1707	43.3902
13.782	17.3415	42.0976
14.103	15.122	42.8537
14.423	14.7561	53.9024
14.744	14.9512	58.9268
15.064	15.0488	58.8049
15.385	17.6829	54.2927
15.705	18.1707	54
16.026	16.1707	56.1707
16.346	15.0488	57.2439
16.667	12.6341	55.9512
16.987	13.7561	50.9268
17.308	17.7073	53.8049
17.628	21.6585	56.0488
17.949	23.6829	56.561
18.269	22.0732	55.9512
18.59	19.0488	57.7805
18.91	18.3171	59.8293
19.231	16.6829	57.8049
19.551	17.3171	57.7317
19.872	16.9268	57.6585
20.192	15.5854	56.5854
20.513	19.2439	66.0976
20.833	21	67.9512
21.154	21.2683	62.2439
21.474	20.1463	58.2683
21.795	20.2439	53.122
22.115	19.9268	46.9024
22.436	19.6098	47.9756
22.756	19.4878	46.8293
23.077	18.5366	44.8049
23.397	19.3415	44.9756
23.718	19.3171	43.5366
24.038	18.3415	39.6829
24.359	20.2683	37.7073
24.68	20.8049	34.8293
25	20.7317	35.9512
25.321	19.1951	34.5854
25.641	22.2927	32.7073
25.962	22.7805	32.9024
26.282	22.9268	35.0244
26.603	26.3415	34.9756
26.923	34.7805	37.6585
27.244	40.2683	34.8049
27.564	45.4634	34.0732
27.885	51.3415	34.878
28.205	42.439	36.3902
28.526	38.8049	36.2195
28.846	30.122	41.6098
29.167	22.6098	45.1463
29.487	28.439	45.4146
29.808	32.1463	48.7073
30.128	38.7317	46.8049
30.449	33.5854	44.1707
30.769	27.7317	44.9268
31.09	23.6341	48.4146
31.41	23.5366	52.2439
31.731	26.7317	52.2927
32.051	26.8049	52
32.372	26.439	51.8537
32.692	25.5366	50.6829
33.013	20.6585	53.9268
33.333	18.3171	58.3902
33.654	18.3902	60.8537
33.974	18.6341	64.5366
34.295	19.5122	67.7073
34.615	22.4634	68.439
34.936	24.6829	68.6098
35.256	21.561	59.8049
35.577	19.878	51.8293
35.897	16.6585	51.6585
36.218	16.0732	51.9756
36.538	15.5366	54.4878
36.859	15.9512	58.7317
37.18	17.0488	61.3415
37.5	19.561	60.4878
37.821	24.9756	57.9756
38.141	22.561	57.6341
38.462	22.9756	62.878
38.782	24.0244	61.7073
39.103	22.3415	59.6341
39.423	18.6829	60.7073
39.744	17.4878	58.7561
40.064	15.6829	61
40.385	13.2683	58.3659
40.705	17.0488	58.0976
41.026	20.9512	60.7805
41.346	20.1707	64.0976
41.667	15.4634	67.8537
41.987	14.3902	66.1219
42.308	14.6341	59.7561
42.628	21.6585	52.9268
42.949	26	51.2439
43.269	25.6585	52.8293
43.59	23	57.2927
43.91	19.878	57.1707
44.231	18.3171	50.5122
44.551	22.0244	49.122
44.872	20.9268	49.1707
45.192	18.1707	49.5366
45.513	17.3171	52.1951
45.833	23.0976	54.878
46.154	25.6098	55.2927
46.474	27.1707	59.2927
46.795	27.4634	63.0488
47.115	23.3415	61.2439
47.436	22.8049	60.4146
47.756	24.0976	60.1951
48.077	22.8293	59.878
48.397	19.439	61.7561
48.718	16.6585	63.5366
49.038	15.6098	68.6341
49.359	16.2439	67.7561
49.68	15.2195	60.439
50	17.4634	55.2927
50.321	23.8537	53.439
50.641	24.561	50.4878
50.962	22.5122	54.1463
51.282	22.0244	61.2683
51.603	21.6585	62.561
51.923	21.9024	57.6585
52.244	23.1463	50.4146
52.564	22.2683	50.2439
52.885	22.6829	53.3902
53.205	25.2683	50.439
53.526	32.6829	47.6829
53.846	41.1951	44.0976
54.167	45.1463	42.6829
54.487	40.7073	44.8293
54.808	36.8293	51.0244
55.128	30.7073	55.1463
55.449	26.2195	56.561
55.769	25.7317	58.122
56.09	23.7805	58.9756
56.41	23.9024	62.0244
56.731	27.9756	65.1463
57.051	33.2927	70.1707
57.372	34.9024	73.8537
57.692	35.7805	77.2439
58.013	34.2927	82.2195
58.333	34.8049	80.439
58.654	34.1707	77.7805
58.974	30.2195	77.7317
59.295	27.0488	74.9024
59.615	27.1463	70.7561
59.936	27.7805	66.6829
60.256	31.1463	66.2195
60.577	37.0732	69.6829
60.897	45.5854	73.5366
61.218	54.3659	72.8049
61.539	59.2195	67.6829
61.859	54.8049	61.2195
62.18	48.3415	53.4878
62.5	38.561	50.8293
62.821	25.6585	49.7317
63.141	21.5854	48.2927
63.462	21.9512	48.8049
63.782	22.0732	53.5366
64.103	20.8293	52.0488
64.423	19.0732	47.9268
64.744	18.0732	42.6341
65.064	18.6585	37.878
65.385	20.8537	36.0732
65.705	26.9756	36.7561
66.026	29.5122	35.3171
66.346	29.5854	35.0244
66.667	26.561	32.4634
66.987	24.4146	31.2439
67.308	23.8049	33.0244
67.628	23.2683	39.5854
67.949	22.0488	46.7561
68.269	19.9756	48.2195
68.59	18.5366	46.2927
68.91	18.0244	45.9268
69.231	21.122	49.8049
69.551	25.4634	56.5366
69.872	28.7561	59.9512
70.192	28.6341	60.4878
70.513	26.5366	60.6341
70.833	27.9512	58.9756
71.154	29.2683	57.6585
71.474	29.1707	59.2683
71.795	27.878	58.439
72.115	27.6098	54.878
72.436	29	47.8293
72.756	31.8049	45.439
73.077	39.7805	47.8293
73.397	44.6585	50.6098
73.718	42.5854	54.7317
74.039	36.561	58.439
74.359	31.7805	60.2927
74.68	31.6341	61.0976
75	31.6829	57.7317
75.321	30.2927	54.8537
75.641	28.0488	54.878
75.962	25.7805	59.5854
76.282	27.878	59.0244
76.603	28.9024	62.1707
76.923	27.3659	62.6829
77.244	29.7073	65.4634
77.564	28.0488	61.9268
77.885	24.7561	59.6829
78.205	22.3902	63.0976
78.526	22.1463	69.1463
78.846	25.0732	76.4146
79.167	32.4878	76.0732
79.487	53.3659	73.5366
79.808	69.1951	73.9268
80.128	85.2683	72.9756
80.449	99.4634	74.3902
80.769	96.7561	83.3171
81.09	83.1951	83.1951
81.41	66.8049	78.6341
81.731	41.4634	78.7561
82.051	31.2439	80.6341
82.372	31.4878	81.0244
82.692	37.3659	81.7561
83.013	37.0732	76.1951
83.333	32.5366	82.7317
83.654	31.3902	80.5366
83.974	26.0732	77.6585
84.295	24.7317	74.2439
84.615	24.3659	75.0976
84.936	16.7073	77.4634
85.256	21.9756	72.4634
85.577	28.7317	66.7805
85.897	46.9756	66.439
86.218	63.8293	59.7805
86.539	67.2439	58.9024
86.859	66.2927	57.3902
87.18	71.1463	55.5122
87.5	75.1219	52.439
87.821	65.7073	44.9268
88.141	45.6829	40.1951
88.462	33.5854	38.9512
88.782	26.4634	38.2927
89.103	28.0732	41.5122
89.423	37.2927	43.5854
89.744	40.6341	50.3171
90.064	40.561	53.0488
90.385	44.0488	57.5366
90.705	36.6829	53.1707
91.026	26.6585	51.439
91.346	23.122	52.7561
91.667	24.3659	54.3659
91.987	22.6341	54.8537
92.308	27.3415	55.7317
92.628	27.561	54.4146
92.949	35.7317	51.1707
93.269	40.3415	50.6829
93.59	39.9024	49.2439
93.91	32.8049	49.4146
94.231	27.2683	48.3415
94.551	29.0488	49.5366
94.872	28.4634	53.3171
95.192	24.3171	63.5854
95.513	23.7805	67.0732
95.833	23.7805	69.0244
96.154	25.6829	70.0488
96.474	30.9756	70.5122
96.795	41.0244	68.9512
97.115	53.6585	73.6341
97.436	68.7805	73.9268
97.756	80.4878	67.9268
98.077	80.8537	64.5854
98.397	70.9024	58.4146
98.718	60.1707	51.439
99.039	51.6341	52.4146
99.359	47.2683	52.2683
99.68	42.2439	50.4634
100	36.3171	49.8049
100.321	36.1463	54.1463
100.641	42.0488	54.2927
100.962	46.4634	50.7561
101.282	44.1707	54.2683
101.603	42.6829	52.6829
101.923	43.7073	48.1951
102.244	35.0976	45.8293
102.564	25.2927	43.878
102.885	18.1707	41.4146
103.205	15.9512	37.878
103.526	16.7317	37.1951
103.846	18.9756	36.7805
104.167	24.1463	37.1951
104.487	30.1463	35.4146
104.808	32.3902	34.2927
105.128	36.6829	35.561
105.449	42.122	32.7805
105.769	44.878	27.7561
106.09	41.8293	25.8049
106.41	40.122	27.9756
106.731	37.7073	28.2195
107.051	37.0244	28.1951
107.372	41.9024	29.3171
107.692	51.8293	33.2683
108.013	57.3415	37.9512
108.333	58.0488	43.3171
108.654	52.8537	44.4146
108.974	46.0244	41.7073
109.295	46.0732	38.8537
109.615	48.6098	38.8293
109.936	44.0976	41.1951
110.256	39.5366	45.4878
110.577	37.122	50.2927
110.898	43.1707	55.6829
111.218	47.5122	57.2683
111.539	50.8049	56.6829
111.859	44.2683	57.3171
112.18	35.4634	57.9756
112.5	29.2439	55.5854
112.821	31.8537	55.4634
113.141	36.5366	55.1951
113.462	39.9268	56.4146
113.782	40.4634	58.7317
114.103	35.8293	60.6341
114.423	32.9756	60.122
114.744	30.0488	58.3659
115.064	28.7073	58.3171
115.385	28.9756	57.4878
115.705	30.7073	54.3171
116.026	35.3171	51.2683
116.346	38.8049	53.4878
116.667	41.5122	56.6829
116.987	40.878	56.4634
117.308	37.2439	53.878
117.628	32.561	52.5366
117.949	30.9268	49.2927
118.269	30.1951	44.0976
118.59	28.3171	40.4146
118.91	26.3659	41.561
119.231	25.5122	47.5366
119.551	24.8293	48.4878
119.872	23.2927	44.8293
120.192	24.6829	42.8049
120.513	26.7561	44.3659
120.833	31.561	47.7561
121.154	32	50.5854
121.474	28.7073	53.439
121.795	26.2927	57.561
122.115	24.6829	57.7805
122.436	24.4634	56.5854
122.756	21.9024	57.1707
123.077	22.2683	58.8049
123.398	23.9268	60.2439
123.718	26.3659	60.0488
124.039	32.3659	58.5854
124.359	40.1463	57.9512
124.68	37.2195	60.2683
125	28.8049	58.3659
125.321	23.439	56.561
125.641	24.4146	57.4634
125.962	23.878	58.8537
126.282	20.561	59.9024
126.603	16.9512	59.8537
126.923	20.3171	59.7805
127.244	21.7561	59.6829
127.564	18.878	59.4146
127.885	15.9512	60.878
128.205	17.4146	62.0244
128.526	20.6341	62.4634
128.846	26.1707	59
129.167	30.3902	55.2927
129.487	28.9268	55.0732
129.808	25.878	54.3659
130.128	20.878	52.0244
130.449	17.8049	51.878
130.769	17.6585	48.2927
131.09	20.1463	48.5366
131.41	25.8293	44.6829
131.731	40.3902	44
132.051	46.6098	43.0732
132.372	51.5854	46.0244
132.692	41.7073	49.439
133.013	32.122	53.2195
133.333	24.8293	52.8293
133.654	22.7561	57.122
133.974	26.1463	57.9024
134.295	31.9024	55.9756
134.615	33.9512	56.4634
134.936	31.6829	52.2927
135.257	30.0244	45.3415
135.577	29.878	44.4878
135.898	21.1951	46.0732
136.218	21.9024	50.3171
136.539	23.9756	56.9024
136.859	25.7317	56.9024
137.18	21.2683	53.6341
137.5	22.2439	51.7805
137.821	24.0732	51.7805
138.141	23.8537	50.9268
138.462	22.1951	45.0976
138.782	21.7317	42.1951
139.103	19.9512	41.122
139.423	22.3659	38.5366
139.744	24.6829	38.9268
140.064	27.561	36.439
140.385	26.0488	31.9512
140.705	21.2439	34.2683
141.026	24.561	39.9512
141.346	28.0488	41.1463
141.667	29.9756	46.0488
141.987	28.7805	46.8537
142.308	26.122	43.0976
142.628	25.5122	36.5122
142.949	27.4146	33.3415
143.269	25.8537	34.7317
143.59	24.4878	32.9512
143.91	22.9512	29.0732
144.231	20.0488	33.1951
144.551	19.1951	42.9756
144.872	19	52.3902
145.192	19.1707	57.1951
145.513	19.7561	50.7073
145.833	22.9268	45.3171
146.154	30.4878	44.0732
146.474	39.878	39.2683
146.795	44.1707	37.1463
147.115	42.0244	39
147.436	35.8049	37.7073
147.757	32.9756	37.9024
148.077	27.3659	41.6585
148.398	24.8293	44.0732
148.718	24.4634	41.6829
149.039	23.9268	38.6829
149.359	23.4634	35.7805
149.68	22.9024	41.6829
150	27.0244	46.6098
150.321	27.0244	50.6341
150.641	25.7073	49.7073
150.962	27.1951	45.2683
151.282	33.8293	45.2927
151.603	33.9268	48.3171
151.923	37.7073	47.9512
152.244	38.1463	43.9512
152.564	29.5854	39.6829
152.885	23.7073	38.9512
153.205	20.3171	36.8293
153.526	24.0488	31.4634
153.846	30.2195	28.8537
154.167	30.561	31
154.487	31.8049	32.878
154.808	32.8537	33.9268
155.128	37.6341	35.6098
155.449	40.0732	33.8293
155.769	31.1463	33.7073
156.09	25	31.1951
156.41	22.561	33.122
156.731	26.4146	39.122
157.051	34.5366	38.8049
157.372	42.0488	34.7073
157.692	46.0488	35.1463
158.013	41.0244	32.8537
158.333	37.2683	33.1707
158.654	40.2927	33.8049
158.974	50.4634	34.439
159.295	54.878	35.2195
159.615	49.6829	31.8293
159.936	39.9268	31.1463
160.257	32.2927	27
160.577	23.3171	25.0244
160.898	20.439	23.4634
161.218	20.4146	22.8049
161.539	22.8537	23.6341
161.859	23.0732	22.1463
162.18	21.878	21.1951
162.5	19.9268	22.6829
162.821	21.2439	22.9512
163.141	20.9024	25.7805
163.462	21.9024	26.2195
163.782	26.4146	24.6341
164.103	28.2195	25.878
164.423	27.2927	29.1951
164.744	25.1951	28.9268
165.064	23.7317	26.8293
165.385	25.4878	21.8049
165.705	26.561	22.8293
166.026	29.0488	22.0488
166.346	27.6585	24.5122
166.667	22.6098	26.878
166.987	21.5854	27.5122
167.308	21.9024	31.3415
167.628	21.878	34.439
167.949	23.439	37.1951
168.269	22.9268	37.8049
168.59	19.3415	40.4878
168.91	17.8049	40.2195
169.231	17.6829	41.439
169.551	19.2683	39.6585
169.872	22.5122	42.1463
170.192	27.9024	44.1463
170.513	31.0732	43.8537
170.833	30.9512	45
171.154	26.6829	42.8537
171.474	25.7805	38.7805
171.795	24.7805	40.8537
172.115	25.0244	39.9024
172.436	24.3902	40.7561
172.757	21.2195	45.1951
173.077	20	44.1951
173.398	20.0976	44.0732
173.718	22.9756	45.7561
174.039	29.8049	43.9756
174.359	33.6585	41.9024
174.68	33.122	42.1463
175	26.6585	38.7317
175.321	23.1707	38.4634
175.641	23.5366	39.9512
175.962	20.2683	43.0244
176.282	18.7561	40.8293
176.603	17.1707	38.5366
176.923	16.6098	38.0976
177.244	16.7805	47.8537
177.564	17.0732	53.6829
177.885	18.0244	50.3902
178.205	16.9268	44.0732
178.526	15.3415	39.0732
178.846	16.7073	33.561
179.167	18.8537	34.439
179.487	19.1707	34.3902
179.808	18.3659	33.3171
180.128	16.8049	35.9024
180.449	17.4878	35.9268
180.769	19.8049	29.5122
181.09	21.878	33.4634
181.41	26.0976	29.3902
181.731	22.561	24.6341
182.051	19.6098	22.3659
182.372	20.439	26.3415
182.692	20.6341	26.1707
183.013	23.0244	27.8537
183.333	17.7073	25.0488
183.654	17.6585	26.561
183.974	21.5122	26.8049
184.295	26.2439	21.8537
184.616	28.3659	16.6098
184.936	30.7073	14
185.257	25.5122	14.7073
185.577	20.7561	22.7073
185.898	16.1463	29.0732
186.218	14.2683	28.7805
186.539	15	29.3415
186.859	16.9268	30.7561
187.18	17.7805	36.9024
187.5	16	40.2439
187.821	18.6829	36.9512
188.141	19.2195	33
188.462	18.0488	33.5366
188.782	18.3415	35.3171
189.103	20.6341	36.561
189.423	23.7073	39.9268
189.744	22.9756	41.7073
190.064	16.3902	39.7561
190.385	14.2927	40.6585
190.705	14.122	41.5122
191.026	15.8293	41.122
191.346	16.878	42.3171
191.667	15.1707	41.2195
191.987	14.7561	39.878
192.308	13.6829	38.9024
192.628	13.0244	37.122
192.949	13.7073	36.2195
193.269	14.0976	38.9268
193.59	14.7073	40.5366
193.91	17.5366	36.4878
194.231	17.9512	34.6829
194.551	14.0488	31.9756
194.872	11.6585	31.8293
195.192	12.4146	32.4146
195.513	14.2683	37.7317
195.833	15.1951	43.878
196.154	15.2927	40.0244
196.474	15.0732	36.5122
196.795	14.4634	33.6341
197.116	15.3171	35.6341
197.436	16.6585	36.3171
197.757	15.3171	35.122
198.077	13.2927	34.1951
198.398	13.9756	32.6098
198.718	14.1951	33
199.039	13.6098	33.9512
199.359	14.6585	36.0244
199.68	13.8537	37.1463
200	13.3902	41.2439
200.321	12.4878	38.0732
200.641	12.439	30.5122
200.962	12.3902	27.0244
201.282	11.5854	26.4878
201.603	11.9024	29.4634
201.923	11.8293	30.0488
202.244	11.7317	33.3415
202.564	12.1707	34.8537
202.885	11.878	34.6585
203.205	12.5854	37.2439
203.526	14.2195	37.1463
203.846	16.3902	32.3902
204.167	16.5366	31.7561
204.487	16.7805	30.6098
204.808	18.0976	32.7317
205.128	16.7561	39.9512
205.449	15.0976	44.3171
205.769	14.6098	41.1951
206.09	15.7073	38.6341
206.41	20.1951	37.2683
206.731	19.8293	35.7561
207.051	17.2927	31.878
207.372	14.6829	31.9268
207.692	13.2439	33.7805
208.013	11.3171	32.9268
208.333	10.2927	30.8293
208.654	9.8049	26.9024
208.974	10.7317	28.0488
209.295	10.7073	27.7561
209.616	11.9756	31.1463
209.936	11.439	33.2195
210.257	11.1463	33.9024
210.577	12.8293	36.7561
210.898	14.1951	40.5854
211.218	16.6341	37.5366
211.539	16.5366	34.2683
211.859	16.9024	35.7561
212.18	18.0732	33.6098
212.5	20.1463	34.3415
212.821	20.4634	36.3659
213.141	19.8293	34.878
213.462	17.7317	38.5366
213.782	16.8537	41.2927
214.103	15.4878	40.5122
214.423	12.7561	41.6829
214.744	11.3415	42.3902
215.064	11.878	46.3171
215.385	13.4146	47.0732
215.705	13.3902	46.3902
216.026	13.8049	51.0244
216.346	14.2439	52.9512
216.667	13.4146	48
216.987	12.2439	43.6098
217.308	12.3659	40.5854
217.628	12.7073	39.3171
217.949	12.878	34.1707
218.269	11.2439	33.9024
218.59	10.1463	39.561
218.91	9.1951	40.8049
219.231	10.0976	39.122
219.551	10.2927	34.9024
219.872	8.7317	27.5122
220.192	8.6341	25.9756
220.513	9.1463	26.1951
220.833	8.7805	28.6585
221.154	9.3659	26.2195
221.475	9.6098	22.6585
221.795	10.0732	20.1463
222.116	10.7561	20.1463
222.436	10.6098	21.2927
222.757	9.4634	19.9756
223.077	8.561	22.7317
223.398	7.6585	25.6585
223.718	8.439	32.6341
224.039	9.2195	37.439
224.359	9.8293	34.1463
224.68	9.6829	30.122
225	8.6829	19.7805
225.321	7.9512	16.8049
225.641	6.9512	18.5122
225.962	6.7317	17.9268
226.282	6.8049	13.4634
226.603	6.3659	11
226.923	7.878	8.3902
227.244	9.1951	10.9756
227.564	9.1707	15.3415
227.885	8.7317	16.9268
228.205	9.3171	14.5122
228.526	11.0976	13.7805
228.846	11.9268	15.7317
229.167	11.7317	21.0976
229.487	11.7317	41.0732
229.808	11.7073	52.6341
230.128	13.8049	52.2195
230.449	14.6585	49.0732
230.769	15.7073	32.561
231.09	15.2683	22.439
231.41	11.3415	23.9024
231.731	10.8537	28.7805
232.051	11.7561	35
232.372	12	40.878
232.692	12.0244	43.1951
233.013	12.2683	38.0244
233.333	11.2683	31.0488
233.654	10.878	25.6341
233.975	9.8293	27.1951
234.295	10.5854	29.7561
234.616	11.1463	29
234.936	11.7805	24.561
235.257	12.6098	24.7561
235.577	12.0976	22.878
235.898	13.3659	20.0976
236.218	15.1707	19.9512
236.539	16.0976	22.2927
236.859	15.6829	25.1463
237.18	14.122	25.3902
237.5	13.4878	21.3659
237.821	14.1463	20
238.141	14.5854	18.0488
238.462	14.7561	19.5366
238.782	14.3659	19.2439
239.103	12.8049	17.7073
239.423	10	18.5366
239.744	10.0732	21.7317
240.064	10.9024	21.8537
240.385	11.3902	27.7561
240.705	11.2439	30.1463
241.026	10.2927	24.878
241.346	9.8537	20.4146
241.667	10.122	13.4634
241.987	9.4634	16.878
242.308	10.5366	18.0244
242.628	9.8049	19.7561
242.949	9.6585	16.7073
243.269	8.6585	14.0732
243.59	8.878	12.0976
243.91	9.7561	9.7073
244.231	9.8049	11.8537
244.551	10.7805	15.4878
244.872	10.2927	17.6829
245.192	10.3902	26.3171
245.513	10.3171	26.5122
245.833	9.122	19.3415
246.154	8.6829	16.4634
246.475	10.0244	18.1463
246.795	10.3415	17.3902
247.116	9.3659	14.122
247.436	8.8537	14.5366
247.757	8.8293	20.5122
248.077	8.6829	19.8293
248.398	9.7073	16.0244
248.718	11.3902	16.5366
249.039	13.4146	15.8293
249.359	13.1951	13.8293
249.68	13.3902	15.2195
250	11.4146	14.7805
250.321	10.4878	14.3415
250.641	10.4878	14.0244
250.962	10.0732	12.439
251.282	8.8049	15.1707
251.603	7.8293	18.439
251.923	7.9512	19.9512
252.244	8.878	14.7561
252.564	9.878	11.4634
252.885	9.6829	10.4146
253.205	10.1707	12.2195
253.526	11.6098	15.7805
253.846	12.0488	21.9512
254.167	11.8293	23.7805
254.487	12.9268	22.0244
254.808	13.6341	18.8293
255.128	10.7073	13.0732
255.449	9.7317	12
255.769	9.6829	13.8537
256.09	10.122	17.3171
256.41	10.8537	20.1951
256.731	11.9756	19.6341
257.051	11.6098	19.6341
257.372	10.6341	17.878
257.692	10.122	15.3902
258.013	9.2195	11.2439
258.333	8.6341	11.9024
258.654	8.1951	11.1463
258.975	8.7073	9.7561
259.295	10.4634	10.8537
259.616	11.7561	11.7805
259.936	12.5122	16.1463
260.257	12.9024	16.878
260.577	11.561	18.561
260.898	11.5854	17.6098
261.218	10.7805	23.878
261.539	10.439	20.9512
261.859	10.4878	20.4146
262.18	10.3902	16.9756
262.5	9.9512	16
262.821	9.439	15.8293
263.141	9.1463	16.8293
263.462	9.9512	16.5366
263.782	10.4146	20
264.103	10.8537	19.7317
264.423	11.8537	14.6829
264.744	11.5122	12.1707
265.064	10.9756	12.3415
265.385	11.9756	15.2195
265.705	13.2195	19.4878
266.026	13.5854	21.4146
266.346	13.3902	25.3659
266.667	14.1707	34.9024
266.987	12.439	29.2927
267.308	12.3415	21.0488
267.628	11.8293	22.878
267.949	10.439	21.122
268.269	11.439	14.3902
268.59	11.2439	12.439
268.91	12.7073	14.122
269.231	12.6341	13.3415
269.551	12.7073	15
269.872	10.7317	21.0732
270.192	11.2195	18.5854
270.513	11.3415	18.5366
270.833	11.4146	15.0732
271.154	11.4634	15.3902
271.475	11.2683	16.0732
271.795	12.4634	18.7317
272.116	11.1707	17.9756
272.436	9.3902	14.7317
272.757	9.3415	14.0244
273.077	9.561	15.0488
273.398	9.7805	14.7073
273.718	10.2195	18.8049
274.039	10.0488	18.2195
274.359	10.4634	14.8049
274.68	10.1951	11.8537
275	11.0976	11.439
275.321	10.8049	12.0244
275.641	8.7805	16.0244
275.962	9.7561	19.4878
276.282	10.6829	18.3902
276.603	10.5122	16.7317
276.923	11.7561	16.561
277.244	11.8049	14.3171
277.564	9.8049	16.6829
277.885	9.5122	20.4878
278.205	9.3415	22.4878
278.526	9.1707	28.3415
278.846	10.122	28.7317
279.167	10.2439	31.0488
279.487	11.561	30.3415
279.808	15.122	27.0732
280.128	14.5122	30.9268
280.449	14.0732	31.2195
280.769	12.8537	31.3171
281.09	12.1951	29.0732
281.41	10.2927	29.0244
281.731	9.4878	25.9512
282.051	8.0244	20.4878
282.372	7.7805	19.0488
282.692	8.3659	15.7805
283.013	11.3415	17.8049
283.334	12.0244	18.4146
283.654	12.0244	15.6098
283.975	10.9756	16.0976
284.295	11.4878	14.3659
284.616	11.2195	13.3415
284.936	10.2439	14.8049
285.257	9.7561	14.2195
285.577	9.8293	13.0976
285.898	10.122	11.4146
286.218	9.6098	10.2927
286.539	9.1463	12.439
286.859	9	13.3902
287.18	8.9756	14.2683
287.5	9.878	13.2927
287.821	10.0488	15.2439
288.141	11.7073	15.9512
288.462	11.0244	17.439
288.782	11.0244	12.3902
289.103	8.1951	12.5854
289.423	8.0244	14.5122
289.744	8.8537	14
290.064	8.2683	12.0488
290.385	9.6098	20.2439
290.705	11	22.4878
291.026	10.2439	15.7073
291.346	8.6341	13.1707
291.667	7.6829	11.1707
291.987	6.9024	10.0732
292.308	6.7317	9.5854
292.628	8.6341	8.1951
292.949	9.1463	9.439
293.269	8.8537	11.878
293.59	7.7805	12.2683
293.91	7	13.0488
294.231	7.5366	12
294.551	7.6341	13.1951
294.872	9.2195	13.6098
295.193	10.0244	15.7805
295.513	9.0732	17.122
295.834	8.7073	17.0488
296.154	9.7805	18.561
296.475	11.1463	14.3171
296.795	12.2439	10.7317
297.116	12.1951	9.5366
297.436	11.2927	8.6585
297.757	9.122	8.4146
298.077	9.878	9.1707
298.398	8.9268	10.4146

## Sheet: Figure 1 sup 2D''.xls
X	Bnl:GFP	PntP1
0	4.371	38.914
0.321	7.514	32.229
0.641	9.829	29.943
0.962	10.514	31.914
1.282	10.343	25.657
1.603	9.857	16.971
1.923	8.571	10.971
2.244	6.914	10.514
2.564	6.971	11.457
2.885	6.143	15.943
3.205	6.229	16
3.526	6.686	14.971
3.846	5.8	14.743
4.167	7.257	14.371
4.487	8.886	15.857
4.808	7.857	19.371
5.128	7	17.571
5.449	7.314	15.857
5.769	8.143	13.829
6.09	8.714	13.029
6.41	8.314	14
6.731	7.686	14.971
7.051	6.829	15.629
7.372	5	15.4
7.692	4.143	17.514
8.013	5	18.514
8.333	4.714	17.057
8.654	6.343	19.714
8.974	7	21.6
9.295	6.371	28.314
9.615	6.314	37.857
9.936	6.257	36.2
10.256	5.171	22.771
10.577	5.914	22.286
10.897	5.857	22.514
11.218	6.714	20.343
11.538	6.657	17.886
11.859	6.657	18.686
12.179	6.229	21.714
12.5	5.143	21.886
12.821	6.086	24.857
13.141	7.943	25.2
13.462	8.429	25.771
13.782	8.4	26.057
14.103	10.2	26.343
14.423	12.286	22.886
14.744	15.657	19.857
15.064	16.514	23.486
15.385	14.743	25.029
15.705	10.714	28.457
16.026	7.714	30.229
16.346	6.257	29.4
16.667	5.771	24.943
16.987	7.686	24.829
17.308	7.286	21.886
17.628	7.4	22.286
17.949	9.029	23.686
18.269	10.714	22.629
18.59	9.057	27.057
18.91	8.943	27.486
19.231	9.686	24.371
19.551	15	26.314
19.872	15	29.257
20.192	23.6	30.8
20.513	28.743	31.457
20.833	28.457	34.686
21.154	21.086	38.086
21.474	21.686	37.457
21.795	16.886	41.829
22.115	15.571	45.8
22.436	13.657	44.114
22.756	10.771	43.457
23.077	10.971	42.371
23.397	12.743	45.571
23.718	14.114	46
24.038	13.286	44.629
24.359	11.371	48.143
24.679	7.4	49.486
25	5.829	42.229
25.321	7.086	38.171
25.641	9.2	35.629
25.962	10.057	31.914
26.282	12.629	34.086
26.603	13.886	35.886
26.923	12.286	33.343
27.244	9.8	32.857
27.564	10.114	31.857
27.885	11.486	32.543
28.205	11.457	37.371
28.526	10.171	40.429
28.846	10.171	39.371
29.167	9.914	36
29.487	12.029	30.629
29.808	14.257	25.543
30.128	15.686	21.743
30.449	14.286	23.143
30.769	12.743	26.086
31.09	11.714	26.971
31.41	10.114	25.686
31.731	8.914	27.257
32.051	9.371	29.086
32.372	8.2	26.429
32.692	7.914	27.2
33.013	8.143	28.257
33.333	7.886	27.057
33.654	7.486	24
33.974	8.857	27.829
34.295	10.143	28.086
34.615	9.2	28.714
34.936	8.6	29.429
35.256	8.029	25.8
35.577	8.771	23.714
35.897	9.257	20.943
36.218	8.743	20.6
36.538	8.971	22.429
36.859	9.371	28.914
37.179	8.686	32.486
37.5	10.143	29.829
37.821	10.514	29.143
38.141	12.486	24.829
38.462	16.286	21.543
38.782	17.371	29.286
39.103	26.257	29.686
39.423	42.314	29.057
39.744	39.114	30.914
40.064	40.514	30.486
40.385	35.571	31.371
40.705	24.6	31.257
41.026	22.286	26.314
41.346	16.429	27.771
41.667	14.171	31.257
41.987	12.829	31.457
42.308	12.057	32.457
42.628	10.629	33.029
42.949	11	31.286
43.269	11.057	30.6
43.59	11.086	32.8
43.91	10.4	33.657
44.231	10.286	34.429
44.551	10.114	33.686
44.872	8.686	33
45.192	8.657	33.429
45.513	8.857	34.343
45.833	9.286	35.743
46.154	9.257	40.486
46.474	9.114	39.771
46.795	9.743	37
47.115	12.429	35.371
47.436	13.457	36.286
47.756	13.2	40.229
48.077	13.571	46.686
48.397	12.343	52.857
48.718	11.857	47.029
49.038	15.457	41.429
49.359	17.286	35.629
49.679	19.571	34.771
50	19.914	40.457
50.321	16.286	40.486
50.641	15.6	34.114
50.962	14.543	29.8
51.282	13.029	28.171
51.603	12.543	25.829
51.923	12.629	26.571
52.244	12.2	30.714
52.564	11.8	37.286
52.885	13.714	40.571
53.205	16.571	39.086
53.526	25.429	36.6
53.846	26.771	35.571
54.167	24.457	38.143
54.487	23.714	45.429
54.808	21.257	46.6
55.128	18.086	43.171
55.449	15.029	35.829
55.769	13.629	32.314
56.09	11.8	30.829
56.41	11.543	31.057
56.731	12.086	40.171
57.051	14.971	45.514
57.372	16.8	55.114
57.692	18.429	60.314
58.013	19.686	53.057
58.333	21.029	48.2
58.654	21.457	40.629
58.974	21.429	36.543
59.295	20.057	37.457
59.615	17.086	39.571
59.936	12.686	43.2
60.256	11.229	43.343
60.577	13.029	46.657
60.897	14.143	48.943
61.218	22.714	47.314
61.538	23.143	44.286
61.859	16.829	42.6
62.179	16.657	38.257
62.5	12.6	35.171
62.821	17.171	36.4
63.141	19.629	39.2
63.462	17.543	41.686
63.782	15.429	47.257
64.103	14.314	55.743
64.423	11.8	61.886
64.744	10.257	67
65.064	10.029	72.629
65.385	8.457	73.286
65.705	8.629	75.914
66.026	13.8	80.6
66.346	20.171	84.943
66.667	21.943	85.4
66.987	22.829	84.114
67.308	22.114	85.829
67.628	22.286	89.857
67.949	21.143	83.314
68.269	35.543	76.971
68.59	41.2	75
68.91	47.314	78.143
69.231	54.686	78.257
69.551	48.4	79.629
69.872	44.457	82
70.192	37.057	89.771
70.513	27.914	90.943
70.833	20.857	88.571
71.154	13.429	95.486
71.474	12.8	98.229
71.795	13.8	99.6
72.115	14.371	101.171
72.436	14.8	99.714
72.756	17.571	106.114
73.077	19.743	107.171
73.397	30.686	100.743
73.718	39.629	100.457
74.038	55.343	98.343
74.359	59.343	89.6
74.679	81.371	93.714
75	85.686	96.2
75.321	74.429	89.771
75.641	69.514	83.486
75.962	58.571	78.229
76.282	34.314	75.229
76.603	23.314	77.743
76.923	15.629	72.057
77.244	19.571	73.086
77.564	26.314	73.714
77.885	50.657	73.686
78.205	58.114	75.2
78.526	60.743	72.2
78.846	63.114	74.286
79.167	45.143	75.429
79.487	45.971	79.429
79.808	40.543	86.8
80.128	31.286	84.829
80.449	24.429	79.8
80.769	19.257	77.257
81.09	13.571	74.229
81.41	11.743	68.943
81.731	12.086	69.771
82.051	11.286	65.457
82.372	9.8	63.257
82.692	9.429	62.571
83.013	8.6	59.629
83.333	7.4	55.943
83.654	7.714	56.714
83.974	7.6	61.514
84.295	7.686	63.2
84.615	9.114	69.686
84.936	10.857	72.371
85.256	12.371	66.171
85.577	12.171	67.4
85.897	12.114	67.514
86.218	13.114	63
86.538	13.8	62.314
86.859	15	58.343
87.179	15.971	55.314
87.5	15.057	55.514
87.821	14.914	56.971
88.141	12.914	59.314
88.462	9.514	61.743
88.782	9.4	64.657
89.103	9.286	69.057
89.423	8.114	72.057
89.744	8.457	73.886
90.064	8.857	76.343
90.385	9.6	78.257
90.705	11.257	76.6
91.026	14.943	76.086
91.346	24.743	76.686
91.667	47.171	69.686
91.987	54.829	68.714
92.308	55.514	72.771
92.628	63.114	73.114
92.949	66.886	73.857
93.269	76.143	75.686
93.59	96.343	81.257
93.91	103.943	82.971
94.231	99.457	76.114
94.551	76.171	75.2
94.872	48.543	73
95.192	30.029	64.629
95.513	23.114	59.229
95.833	30.714	56.114
96.154	41.171	56.886
96.474	50.257	60.8
96.795	72.171	62.657
97.115	72.686	61.543
97.436	62.2	60.143
97.756	47.343	62.829
98.077	44.886	64.314
98.397	21.257	63.8
98.718	18.371	65.743
99.038	15.943	64.343
99.359	17.914	62.371
99.679	21.8	67.543
100	19.029	69.371
100.321	22	69.857
100.641	23.4	67.229
100.962	21.2	64.543
101.282	19.086	67.8
101.603	17.486	71.743
101.923	13.514	68.6
102.244	12.486	63.057
102.564	11.829	60.571
102.885	10.171	55.257
103.205	8.629	52.086
103.526	7.8	45.6
103.846	8.229	42.286
104.167	9.857	40.829
104.487	11.829	37
104.808	15.6	34.257
105.128	22.086	32.543
105.449	26.571	28.029
105.769	34.771	23.829
106.09	46.771	19.371
106.41	68.343	15.829
106.731	90.657	14.971
107.051	90.457	15.343
107.372	80.486	17.857
107.692	71.686	20.714
108.013	55.971	22.143
108.333	38.086	22.086
108.654	26.857	29.486
108.974	21.714	35.086
109.295	20.143	38.657
109.615	17.857	36.371
109.936	13.343	30.486
110.256	12.171	31.8
110.577	8.143	36.457
110.897	8.371	39.714
111.218	9.371	40.914
111.538	12.229	44.114
111.859	17.686	49.686
112.179	18.343	55.829
112.5	20.457	65.629
112.821	26.029	70
113.141	32.629	65.943
113.462	41.971	67.143
113.782	38.514	71.771
114.103	31.286	77.686
114.423	24.371	72.743
114.744	14.829	60.4
115.064	15.371	50.4
115.385	16.171	45.771
115.705	15.029	43.086
116.026	12.943	42.6
116.346	10.371	41.143
116.667	9.6	38.6
116.987	9.029	35.857
117.308	9.114	39.086
117.628	10.086	45.686
117.949	9.2	51.886
118.269	8.086	56.629
118.59	8	60.514
118.91	7.914	63.657
119.231	8.6	64.086
119.551	9.543	65.829
119.872	9.629	65.571
120.192	10.314	65.314
120.513	10.429	64.857
120.833	9.714	65.114
121.154	10.2	67.371
121.474	12.857	67.6
121.795	15.257	60.857
122.115	17.971	58.743
122.436	23.971	58.029
122.756	33.343	58.971
123.077	36.229	59.686
123.397	34.886	59.171
123.718	25.257	59.143
124.038	19.086	58.486
124.359	16.314	56.229
124.679	14.771	54.714
125	13.143	53.171
125.321	13.829	52.2
125.641	14.343	51.286
125.962	12.743	53.486
126.282	12.571	54.571
126.603	13.971	56.486
126.923	13.943	58.457
127.244	17.229	60.171
127.564	20.571	60.514
127.885	24.114	60.686
128.205	26.914	62.8
128.526	30.257	63.429
128.846	33.171	65.857
129.167	37.8	66.8
129.487	35.886	63.029
129.808	32.229	62.657
130.128	33.886	59.286
130.449	30.657	58.714
130.769	23.086	60.571
131.09	17.343	61.029
131.41	14.457	63.514
131.731	13.286	65
132.051	13.514	65.743
132.372	12.229	66.029
132.692	14.543	67.657
133.013	17.629	68.229
133.333	19.171	69.057
133.654	24.429	69.6
133.974	29.886	70.343
134.295	37.229	68.829
134.615	47.914	65.543
134.936	52.229	63.371
135.256	58.257	62.486
135.577	62.086	63.371
135.897	63.543	64.143
136.218	64.943	62.657
136.538	58.857	61.143
136.859	52.371	59.771
137.179	47	59.943
137.5	41.686	60.857
137.821	37.257	60.343
138.141	36.743	58.286
138.462	36.286	56.714
138.782	36.943	56.029
139.103	41.686	56.543
139.423	46.171	56.629
139.744	44.971	57.114
140.064	42.486	56.743
140.385	40.714	51.2
140.705	38.886	48.314
141.026	39.514	46.257
141.346	39.314	44.686
141.667	36.486	45.4
141.987	35.057	47.886
142.308	36.057	49.486
142.628	34.029	52.686
142.949	30.657	56.143
143.269	24.771	53.657
143.59	22.943	52.229
143.91	23.914	52.543
144.231	22.343	57.4
144.551	19.743	63.457
144.872	19.171	66.343
145.192	19.371	69.143
145.513	20.914	65.457
145.833	21.171	63.857
146.154	22.114	62.686
146.474	23.6	59.714
146.795	26.229	56.629
147.115	28.429	53
147.436	28.943	51.514
147.756	32.143	50.629
148.077	37.286	46.714
148.397	41.229	45.229
148.718	45.4	44.743
149.038	56.6	46.371
149.359	61.743	47.657
149.679	64.771	47.8
150	65.771	47.686
150.321	65.057	47.543
150.641	59.829	47.257
150.962	54.4	46.343
151.282	50.343	43.086
151.603	44.114	41.543
151.923	36.143	42.086
152.244	33.4	45.371
152.564	31.829	51.686
152.885	29.743	51.114
153.205	39.714	51.771
153.526	47.229	53.6
153.846	54.514	52.143
154.167	60.314	50.543
154.487	60.371	50.4
154.808	64.057	51.229
155.128	65.057	51.343
155.449	62.314	53.4
155.769	53.8	53.686
156.09	47.771	51.314
156.41	39.857	51.543
156.731	31.371	51.543
157.051	23.314	51.743
157.372	20.343	50.286
157.692	14.314	49.657
158.013	14.743	49.429
158.333	14.857	49.914
158.654	14.829	50.143
158.974	17.886	52.286
159.295	19.571	53.571
159.615	21.6	52.943
159.936	22.029	51.571
160.256	24.914	52.029
160.577	26.514	53.257
160.897	27.629	55.114
161.218	29.029	57.6
161.538	30.371	57.429
161.859	32.257	54.257
162.179	31.171	50.457
162.5	31.343	46.229
162.821	31.343	41.829
163.141	31.029	40.543
163.462	29.286	39.571
163.782	29.057	37.429
164.103	28.886	34.886
164.423	29.057	30.686
164.744	30.8	27.486
165.064	31.571	24.743
165.385	33.629	23.057
165.705	39.057	22
166.026	37.029	22.4
166.346	27.886	25.2
166.667	25.257	28.143
166.987	18.486	29.686
167.308	14.057	27.514
167.628	12.229	25.086
167.949	11.114	23.829
168.269	9.971	22.429
168.59	9.4	26.914
168.91	9.543	28.371
169.231	9.2	23.771
169.551	10.257	25.486
169.872	11.086	24.857
170.192	10.8	26.2
170.513	8.8	29.971
170.833	7.171	27.371
171.154	8.4	18.657
171.474	8.8	14.714
171.795	7.714	13.057
172.115	6.514	11.086
172.436	6.543	10.657
172.756	6.829	12.686
173.077	5.457	14.257
173.397	4.6	15.2
173.718	4.971	14.8
174.038	6.057	17.886
174.359	8.943	21.086
174.679	14.543	24.229
175	22.371	24.886
175.321	35.943	22.657
175.641	48.086	25.971
175.962	44.829	28.114
176.282	34.686	27.457
176.603	26.486	28.2
176.923	15.886	26.457
177.244	9.571	24.543
177.564	6.057	24.914
177.885	6	26.343
178.205	6.8	27.314
178.526	8.029	27.657
178.846	9.657	27.257
179.167	18.429	31.314
179.487	37	36.6
179.808	61.343	37.543
180.128	75.114	38.8
180.449	83.6	41
180.769	79.143	39.943
181.09	57.457	41.771
181.41	37.886	44.4
181.731	24.114	42.8
182.051	18.143	45.229
182.372	16.6	46.686
182.692	19.371	42.571
183.013	27.143	41.971
183.333	29.314	43.171
183.654	33.171	44.114
183.974	28.657	41.943
184.295	20.971	40.314
184.615	20.2	36.971
184.936	18.257	38.771
185.256	11.8	43.886
185.577	9.314	48.371
185.897	8.657	50.886
186.218	8.829	54
186.538	7.971	56.571
186.859	7.686	52.457
187.179	5.714	50.229
187.5	5.286	50.514
187.821	5.457	49.743
188.141	6.771	45.571
188.462	8.286	51.2
188.782	12	55.057
189.103	16.029	55.371
189.423	20.286	52.943
189.744	28.257	49.686
190.064	28.943	43
190.385	26.314	35
190.705	26.914	31.343
191.026	21.8	30.4
191.346	15.029	30.914
191.667	11.857	31.971
191.987	11.343	35.543
192.308	10.314	32.829
192.628	10.914	32.686
192.949	11.6	29.229
193.269	8.829	29.629
193.59	6.886	25.314
193.91	7.657	23.114
194.231	8.114	23.457
194.551	8.8	22
194.872	8.743	22.514
195.192	7.829	21.686
195.513	8.229	21.429
195.833	9.6	19.8
196.154	11.857	23.457
196.474	14.086	30.971
196.795	21.429	31.457
197.115	32.714	31.371
197.436	33.514	35
197.756	30.257	33.486
198.077	29.886	27.4
198.397	26.171	20.057
198.718	18.257	13.657
199.038	18.029	8.886
199.359	17.543	7.457
199.679	19.657	8.229
200	18.914	7.571
200.321	15.371	7.143
200.641	12.571	5.514
200.962	11.143	5.314
201.282	10.4	7.571
201.603	9.543	9.029
201.923	9.286	8.771
202.244	9.8	6.829
202.564	9.914	6.886
202.885	10.457	9.886
203.205	11.314	11.771
203.526	11.257	14.629
203.846	11	20.286
204.167	8.914	20.543
204.487	8.8	22.8
204.808	10.514	26.4
205.128	15.971	28.486
205.449	21.171	31.171
205.769	21.429	37.6
206.09	23.429	38.571
206.41	24.429	40.343
206.731	22.457	43.457
207.051	19.086	42.771
207.372	14.2	42.029
207.692	11.314	37.429
208.013	6.229	32.314
208.333	8.057	34.029
208.654	9.143	36.229
208.974	9.114	31.143
209.295	7.886	23.6
209.615	6.457	21.086
209.936	5.029	19.143
210.256	3.943	17.514
210.577	5.029	17.171
210.897	7.029	16.257
211.218	7.429	13.429
211.538	6.543	10.057
211.859	6.914	9.171
212.179	8.914	9.114
212.5	9.514	8.257
212.821	11.571	10.171
213.141	12.171	10.857
213.462	11.429	11.2
213.782	10.171	12.714
214.103	7.914	13.714
214.423	4.543	13.8
214.744	4.457	15.829
215.064	4.371	16.514
215.385	3.457	18.343
215.705	4.229	17.857
216.026	4.143	12.2
216.346	5.171	14
216.667	6.143	17.971
216.987	8.257	17.886
217.308	11.829	15.429
217.628	14.286	15.2
217.949	15.314	16.8
218.269	10.857	17.714
218.59	6.286	18.286
218.91	5.371	17.743
219.231	6.714	18.543
219.551	6.6	17.286
219.872	5.571	17.229
220.192	5.8	23.2
220.513	6.457	25.029
220.833	6.6	21.457
221.154	6.8	14.629
221.474	9.029	12.257
221.795	10.086	12.514
222.115	8.4	17.4
222.436	6.086	19.143
222.756	6.4	14.886
223.077	5.514	14.686
223.397	7.486	17.486
223.718	9.286	19.714
224.038	8.171	18.914
224.359	8.2	15.486
224.679	7.857	16.029
225	5.771	18.314
225.321	4.371	19.2
225.641	3.657	15.114
225.962	3.114	14.571
226.282	3.743	17.629
226.603	4.886	17.743
226.923	5.086	19.543
227.244	3.571	19.886
227.564	3.029	18
227.885	3.886	14.686
228.205	5.857	16.771
228.526	6.429	21.229
228.846	5.4	23.457
229.167	5	21.6
229.487	4.429	19.886
229.808	4.171	17.971
230.128	4.686	13.571
230.449	3.657	9.8
230.769	4.143	14.771
231.09	5.029	21.171
231.41	5.343	18.743
231.731	6.229	12.486
232.051	5.629	11.914
232.372	5.229	9.2
232.692	5.629	9.286
233.013	5.486	9.486
233.333	4.8	9.086
233.654	4.286	8.286
233.974	4.771	8.686
234.295	4.829	7.486
234.615	2.914	7.8
234.936	2.686	9.8
235.256	3.829	9.943
235.577	4.371	6.714
235.897	3.6	5.571
236.218	3.857	5.514
236.538	5.143	6.029
236.859	6.029	10.771
237.179	6.657	9.886
237.5	6.371	9.057
237.821	6.343	13.229
238.141	6.2	17.857
238.462	6.371	27.057
238.782	6.914	27.629
239.103	8.429	25.114
239.423	8.914	26.029
239.744	8.2	24.857
240.064	7.657	26.371
240.385	6.886	26.057
240.705	4.429	26.371
241.026	2.629	31
241.346	2.829	31.086
241.667	2.143	28.057
241.987	1.171	22.8
242.308	0.6	21.829
242.628	1.143	18.857
242.949	2.143	19.714
243.269	2.571	20.343
243.59	2.771	18.714
243.91	2.257	20.857
244.231	2.086	28.171
244.551	2.886	28.543
244.872	3.4	18.371
245.192	3.914	21.314
245.513	3.657	30.286
245.833	3.943	34.143
246.154	3.343	34.029
246.474	3.143	32.657
246.795	2.771	27.4
247.115	2.2	27.543
247.436	2.114	19.914
247.756	3.029	10.714
248.077	3.771	10.657
248.397	5.943	10.971
248.718	7.771	9.143
249.038	9	7.2
249.359	10.457	6.371
249.679	9.8	8.886
250	7.914	18.314
250.321	7.514	22.514
250.641	8.229	24.657
250.962	8.629	20.8
251.282	8.343	17.829
251.603	6.114	10.343
251.923	7.743	7.657
252.244	9.314	7.4
252.564	8.286	8.657
252.885	6.257	11.914
253.205	5.714	13.371
253.526	6.743	14.686
253.846	7.657	16.771
254.167	8.057	20.943
254.487	8.571	18.829
254.808	10.057	16.371
255.128	9.2	14.771
255.449	7.857	11.914
255.769	7.114	8
256.09	5.829	6.743
256.41	5.343	7.743
256.731	5.571	10.886
257.051	4.657	12.714
257.372	4.914	10.657
257.692	4.057	11.4
258.013	4.114	11.743
258.333	5.257	13.143
258.654	5.4	12.286
258.974	6.057	10
259.295	7.514	8.2
259.615	11.029	8.229
259.936	11.514	8.743
260.256	11.086	8.429
260.577	8.114	5.114
260.897	6.114	2.857
261.218	3.686	1.857
261.538	4.286	4.914
261.859	3.886	5.543
262.179	3.743	5.314
262.5	4.486	5.029
262.821	3.486	6.857
263.141	2.857	9.571
263.462	3.2	10.971
263.782	3.114	12.743
264.103	3.457	16.686
264.423	3	17.171
264.744	3.029	12.971
265.064	2.686	10.914
265.385	2.543	8.343
265.705	2.971	7.829
266.026	3.143	7.771
266.346	2.857	10.886
266.667	3.143	14.4
266.987	3.086	22.543
267.308	2.114	21.914
267.628	2.057	23
267.949	2.543	26.6
268.269	2.914	28.457
268.59	3.571	27.686
268.91	3.829	22.943
269.231	4.086	18.8
269.551	4.086	20.914
269.872	3.571	16.4
270.192	3.286	12.629
270.513	3.571	11.743
270.833	3.886	15.229
271.154	2.457	16.629
271.474	2.057	19.714
271.795	2.6	25.143
272.115	2.343	28.286
272.436	1.743	24.229
272.756	1.086	24.171
273.077	2.2	17
273.397	3.171	10.314
273.718	2.429	9.8
274.038	2.743	9.257
274.359	3.8	7.914
274.679	3.171	7.486
275	1.943	9.971
275.321	1.943	10.629
275.641	1.657	9.486
275.962	3.714	6.886
276.282	4.2	5.886
276.603	3.686	5.286
276.923	7.2	7.286
277.244	7.314	9.857
277.564	8.171	11.4
277.885	8.429	13.8
278.205	6.686	11.171
278.526	6.143	12.429
278.846	5.714	15.171
279.167	4.429	15.886
279.487	4.486	20.257
279.808	3.8	18.686
280.128	3.429	18.829
280.449	3.686	14.743
280.769	4.771	11.571
281.09	5.914	9.886
281.41	5.486	9.714
281.731	6.2	11.657
282.051	5.857	17.543
282.372	5.429	16.343
282.692	5.171	12.257
283.013	4.686	10.2
283.333	4.543	8.371
		6.429
		7.771
		9.171
		12.886
		13.657
		10.971
		11.2
		12.171
		12.429
		13.486
		14.514
		14.857

## Sheet: Figure 1 sup 2E''.xls
X-axis value along the straightened epithelium (mm)	Bnl:GFP intensity (AU)	Pnt-lacZ intensity (AU)
0	15.625	24.5
0.321	18.175	24.925
0.641	19	24.8
0.962	16.275	23.475
1.282	19	22.425
1.603	18.45	23.875
1.923	15.75	18.8
2.244	16.225	18.9
2.564	16.725	21.475
2.885	14.85	23.075
3.205	13.775	20.075
3.526	12.125	18.9
3.846	10.975	20.15
4.167	10.175	20.85
4.487	9.525	20.9
4.808	10.975	19.825
5.128	15.2	20
5.449	19.45	21.55
5.769	23.325	28.3
6.09	21.825	21.15
6.41	22.3	27
6.731	19.325	28.025
7.051	18	24.975
7.372	16.325	24.2
7.692	13.2	22.425
8.013	14.225	23.6
8.333	15.95	25.95
8.654	17.65	26.625
8.974	17.425	23.6
9.295	16.125	25.925
9.615	15.65	26.375
9.936	16.25	22.825
10.256	16.3	23.775
10.577	16.8	23.425
10.897	18.825	26.1
11.218	21.325	29.125
11.538	19.175	27.6
11.859	16.425	32.05
12.179	18.375	35.525
12.5	19.875	36.325
12.821	20.475	32.75
13.141	16.075	32.25
13.462	13.95	34.175
13.782	15.925	37.45
14.103	16.975	42.425
14.423	15.3	39.3
14.744	12.725	38.275
15.064	10.15	38.75
15.385	9.3	34.9
15.705	9.075	32.8
16.026	10.55	33.175
16.346	13.275	35.675
16.667	19.625	30.075
16.987	24.125	29.1
17.308	20	29.125
17.628	15.45	29.8
17.949	12.65	31.325
18.269	11.7	31.6
18.59	13.175	31.825
18.91	13.45	32.4
19.231	13.65	34.5
19.551	12.925	38.725
19.872	12.55	43.075
20.192	12.725	46.375
20.513	14.4	49.075
20.833	14.925	49.45
21.154	18.725	52.575
21.474	18.225	50.925
21.795	19.375	44.95
22.115	20.225	43.825
22.436	20.875	45.575
22.756	22.55	44.475
23.077	22.95	44.25
23.397	22.65	46.975
23.718	20.875	48.775
24.038	19.85	48.2
24.359	21.75	44.675
24.68	23.25	46.9
25	25.15	44.875
25.321	27.775	43.85
25.641	26.625	41.85
25.962	26.575	41.75
26.282	34.85	44.175
26.603	37.7	44.1
26.923	32.025	43.675
27.244	26.05	42.9
27.564	21.875	44.05
27.885	20.175	45.7
28.205	21.725	48.925
28.526	26.55	49.25
28.846	27.425	44.925
29.167	26.85	46.7
29.487	30.175	40.975
29.808	26.225	39.225
30.128	19	33.225
30.449	18.325	33.175
30.769	18	34.6
31.09	18	37.975
31.41	20.875	40.7
31.731	21.85	35.825
32.051	25.05	30.775
32.372	25.275	30.725
32.692	27.875	33.775
33.013	27.725	32.125
33.333	30.7	26.325
33.654	29.85	26.425
33.974	26.625	26.975
34.295	19.6	26.425
34.615	18.975	26.575
34.936	19.85	24.825
35.256	21.825	24.6
35.577	18.675	29.875
35.897	17.175	29.125
36.218	19.8	28.75
36.538	22.4	28.55
36.859	28.925	30.225
37.18	36.525	30.2
37.5	38.9	32.875
37.821	41.875	40.525
38.141	52.825	39.9
38.462	54.3	34.775
38.782	67.3	30.95
39.103	69.225	30.775
39.423	64.625	34.425
39.744	58.725	38.575
40.064	44	38.1
40.385	41.15	40.1
40.705	36.175	41.3
41.026	32.35	38.775
41.346	34.85	38.425
41.667	38.375	35.85
41.987	35.825	34
42.308	35.05	35.675
42.628	26.5	38.175
42.949	22.95	43.475
43.269	18.325	48.25
43.59	18.425	45.825
43.91	24.425	42.725
44.231	24.8	45.525
44.551	27	46.95
44.872	29.9	48.425
45.192	33.75	50.475
45.513	30.9	49.05
45.833	22.9	45.925
46.154	25.225	47.6
46.474	25.95	48.925
46.795	31.225	44.625
47.115	30.6	40.8
47.436	28.975	45.3
47.756	22.775	52.15
48.077	20.975	58.2
48.397	24.85	59.875
48.718	27.875	60.15
49.038	34.3	59.825
49.359	44.925	60.25
49.68	60.4	62.575
50	61.575	62.375
50.321	52.1	61.725
50.641	54.9	62.425
50.962	68.2	64.75
51.282	77.825	61.55
51.603	86.525	58.525
51.923	86.425	54.775
52.244	80.425	52.325
52.564	62.075	56.425
52.885	43.175	62.85
53.205	32.2	68.075
53.526	25.325	67.075
53.846	22.65	64.6
54.167	24	65.975
54.487	28.325	68.1
54.808	28.7	73.55
55.128	26.675	81.45
55.449	29.225	86.5
55.769	36.675	88.825
56.09	43.825	86.2
56.41	48.675	82.9
56.731	46.7	80.825
57.051	45.35	77.05
57.372	40.225	68.35
57.692	32.3	64.65
58.013	24.1	63.375
58.333	20.025	65.05
58.654	19.2	63.65
58.974	20.625	66.15
59.295	23.775	67.95
59.615	27.4	74.825
59.936	28.725	84.6
60.256	29.5	82.125
60.577	31.775	73.725
60.897	35.6	68.425
61.218	41.575	64.875
61.539	43.425	63.3
61.859	45.575	60.7
62.18	50.75	60.2
62.5	52.2	65.625
62.821	44.725	72.55
63.141	35.425	75.45
63.462	30.65	74.25
63.782	25.675	73.8
64.103	21.55	71.45
64.423	20.35	68.375
64.744	21.5	73.525
65.064	21.625	75.95
65.385	23.95	77.675
65.705	24.175	79.525
66.026	27.725	76.05
66.346	26.25	67.625
66.667	21.425	53.25
66.987	21.625	44.525
67.308	28.625	43.675
67.628	35.625	40.35
67.949	34.45	39.45
68.269	34.25	38.025
68.59	25.525	38.725
68.91	20.775	40.65
69.231	18.2	42.95
69.551	16.9	42.825
69.872	18.35	42.675
70.192	23.4	45.05
70.513	35.7	48.875
70.833	39.225	49.75
71.154	43.975	50.75
71.474	39.125	50.925
71.795	29.775	54.5
72.115	29.425	60.2
72.436	35.675	61.975
72.756	43.35	63.775
73.077	42.375	64.25
73.397	52.15	69.7
73.718	55.525	66.65
74.039	60.825	64.1
74.359	66.75	59.375
74.68	60.35	55.575
75	59.425	55.65
75.321	44.8	57.675
75.641	36.15	57.475
75.962	33.025	53.25
76.282	37.875	50.1
76.603	39.975	46.725
76.923	34.675	40.525
77.244	26.325	36.025
77.564	24.975	35.45
77.885	24.575	38.55
78.205	29.425	44.175
78.526	31.5	44.225
78.846	34.5	41
79.167	32.525	39.775
79.487	32.95	45.475
79.808	29.65	45.675
80.128	25.675	43.325
80.449	24.15	41.925
80.769	23.075	45.9
81.09	25.6	49.175
81.41	25.225	47.15
81.731	26.575	40.125
82.051	31.925	34.875
82.372	43.1	38.325
82.692	57.3	39.875
83.013	66.3	41.425
83.333	71.075	39.675
83.654	71.6	42.075
83.974	60.525	45.05
84.295	39.05	44
84.615	24.45	44.275
84.936	20	42.25
85.256	17.35	41.825
85.577	18.45	42.55
85.897	20.05	43.95
86.218	22.425	39.125
86.539	23.95	33.3
86.859	24.4	28.25
87.18	24.575	25.25
87.5	26.925	22.725
87.821	27.875	24.125
88.141	24.075	30.9
88.462	18.275	26.1
88.782	17.25	22.025
89.103	16.75	18.95
89.423	18.15	19.875
89.744	17.6	19.7
90.064	18.65	19.6
90.385	26.95	20.225
90.705	34.3	22.625
91.026	39.3	22.725
91.346	32.55	24.35
91.667	27.625	23.8
91.987	27.25	23.575
92.308	24.8	24.55
92.628	21.15	28.95
92.949	18.45	34.45
93.269	17.375	36.45
93.59	17.7	38.625
93.91	16.7	36.65
94.231	16.8	34.15
94.551	16.8	34.2
94.872	16.575	35.1
95.192	16.425	36.425
95.513	19.575	39.125
95.833	20.55	43.8
96.154	21.8	38.275
96.474	24.6	31.225
96.795	25.15	28.05
97.115	26.8	25.925
97.436	29.45	27.65
97.756	29.025	30.125
98.077	24.675	29.5
98.397	21.425	30.325
98.718	19.775	32.375
99.039	18.3	34.375
99.359	18.3	32.75
99.68	19.5	28.1
100	23.575	26.8
100.321	24.375	28.175
100.641	23.95	26.95
100.962	22.425	26.5
101.282	21.8	26.1
101.603	19.9	24.225
101.923	18.975	21.85
102.244	19.3	22.575
102.564	20.275	24.175
102.885	20.55	24.325
103.205	21.75	24.65
103.526	24.225	25.625
103.846	24.525	27.725
104.167	23	28.65
104.487	20.675	30.175
104.808	18.775	32.6
105.128	16.175	34.275
105.449	15.825	34.1
105.769	15.2	34.05
106.09	16.375	33.125
106.41	23.225	33.825
106.731	30.525	35.775
107.051	28.75	38.35
107.372	20.275	42.5
107.692	14.3	40.95
108.013	14.6	36.525
108.333	16.275	34.225
108.654	23.1	32.275
108.974	26.475	31.4
109.295	23.95	31.175
109.615	26.85	33.925
109.936	31.725	30.375
110.256	28.7	30.95
110.577	25.5	33.075
110.898	21.9	35.25
111.218	15.325	35.5
111.539	13.925	32.975
111.859	13.875	33.65
112.18	15.025	35.575
112.5	17.275	37.1
112.821	18.875	36.625
113.141	17.775	34.55
113.462	14.175	32.175
113.782	21.1	33.95
114.103	34.825	38.325
114.423	32.9	44.725
114.744	30.3	49.225
115.064	26.1	47.375
115.385	22.2	42.175
115.705	18.4	37.7
116.026	16.6	35.9
116.346	19.675	30.8
116.667	21.25	30.3
116.987	17.525	30.625
117.308	25.45	28.05
117.628	39.25	28.525
117.949	33.725	29.925
118.269	22.5	37.25
118.59	20	40.475
118.91	20.8	37.1
119.231	19.15	32
119.551	18.625	29.5
119.872	21.925	25.75
120.192	24.3	26.8
120.513	29.125	29.45
120.833	29.75	26.775
121.154	32.35	26.175
121.474	31.2	25.225
121.795	32.425	25.775
122.115	32.15	28.35
122.436	28.425	28.05
122.756	23.5	33.325
123.077	17.325	31.1
123.398	14.35	31.775
123.718	21.075	31.175
124.039	28.625	30.5
124.359	29.25	31.175
124.68	30.375	30.425
125	34.625	27.15
125.321	30.975	23.675
125.641	27.475	26.175
125.962	24.75	25.8
126.282	25.6	27.15
126.603	28	33.775
126.923	28	32.275
127.244	31.65	27.65
127.564	28.35	25.95
127.885	27.425	28.05
128.205	22.025	33.55
128.526	19.45	34.65
128.846	16.425	29.375
129.167	15.375	27.375
129.487	16.325	24.1
129.808	13.7	22.275
130.128	11.475	21.05
130.449	11.825	17.925
130.769	12.125	16.9
131.09	10.725	19.275
131.41	9.175	19.275
131.731	8.875	19.7
132.051	9.9	20.375
132.372	11.825	20.5
132.692	13.175	22.75
133.013	15.15	22.625
133.333	15.875	21.4
133.654	15.85	18.725
133.974	15.2	19.5
134.295	15.3	18.975
134.615	14.425	22.025
134.936	14.325	20.875
135.257	18.375	16.325
135.577	20.8	15.875
135.898	19.375	18.15
136.218	15.75	17.375
136.539	14.225	15.45
136.859	12.1	12.75
137.18	10.15	13.9
137.5	8.65	15.85
137.821	8.075	18.125
138.141	8.475	24.45
138.462	13.575	24.6
138.782	19.2	21.2
139.103	22.1	20.675
139.423	26.25	23.65
139.744	26.875	22.2
140.064	21.475	24.025
140.385	14.25	22.875
140.705	12.275	21.725
141.026	13.125	20.625
141.346	16.625	19.125
141.667	19.825	19.475
141.987	22.5	20.125
142.308	24.1	21.05
142.628	22.925	22.225
142.949	16.625	23.95
143.269	14.025	25.475
143.59	15.425	22
143.91	13.4	17.9
144.231	10.45	16.675
144.551	8.575	17.35
144.872	7.025	15.375
145.192	8.15	14.2
145.513	8.875	14.3
145.833	8.75	15.775
146.154	9.65	15.3
146.474	10.85	15.25
146.795	10.325	14.6
147.115	9.5	16.225
147.436	8.45	16.725
147.757	8.425	15.625
148.077	8.225	14.425
148.398	7.45	13.15
148.718	7.925	11.3
149.039	8.05	12.725
149.359	10.525	16.175
149.68	12.25	19.25
150	10.8	18.525
150.321	10.6	18.025
150.641	9.15	20.7
150.962	7.275	20.425
151.282	7.95	15.15
151.603	8	12.725
151.923	7.025	12.15
152.244	7.2	14.725
152.564	7.85	18.025
152.885	8.025	16.975
153.205	5.975	15.225
153.526	6.075	13.1
153.846	5.5	9.975
154.167	5.65	10
154.487	6.025	11.75
154.808	7.6	15.8
155.128	9.9	21.975
155.449	9.9	23.2
155.769	9.6	19.275
156.09	11.475	16.5
156.41	13.175	14.55
156.731	13.55	13.125
157.051	11.875	14.7
157.372	11.85	15.025
157.692	9.55	12.175
158.013	7.2	12.325
158.333	7.575	13.375
158.654	8.375	9.85
158.974	9.25	11.325
159.295	10.675	13.3
159.615	11.775	12.725
159.936	11.275	15.45
160.257	7.5	18.35
160.577	6.5	20.05
160.898	6.1	26.55
161.218	5.95	22.5
161.539	6.775	17.325
161.859	6.45	19.975
162.18	7.925	21.125
162.5	9.3	17.975
162.821	9	14.725
163.141	8.35	14.425
163.462	8.375	15.225
163.782	8.475	14.425
164.103	9.1	14.525
164.423	7.7	12.625
164.744	7.55	11.8
165.064	7.4	11.5
165.385	6.75	10.675
165.705	5.6	13
166.026	6.35	15.35
166.346	7.675	16.675
166.667	9.575	16.275
166.987	8.4	15.5
167.308	5.375	12.375
167.628	4.875	10.95
167.949	5.525	10.675
168.269	5.775	11.5
168.59	7.075	13.525
168.91	8.175	11.475
169.231	6.35	6.825
169.551	5.425	6.45
169.872	6.55	8.1
170.192	6.15	13.175
170.513	6.35	13.1
170.833	6.675	8.75
171.154	4.975	6.275
171.474	4.225	6.25
171.795	3.525	9.25
172.115	3.35	15.15
172.436	3.875	14.65
172.757	4.2	16.15
173.077	5.275	18.225
173.398	5.4	22.75
173.718	4.675	22.3
174.039	3.775	21.675
174.359	4.725	18.15
174.68	5.925	14.15
175	6.75	14.275
175.321	5.925	13.3
175.641	4.825	13.2
175.962	4.775	14.5
176.282	4.675	12.35
176.603	4.275	11.875
176.923	5.625	11.525
177.244	5.45	13.525
177.564	4.25	13.625
177.885	4	9.725
178.205	4.9	9.475
178.526	4.725	10.9
178.846	4.6	11.65
179.167	5.35	13.775
179.487	5.375	13.225
179.808	5.325	10.775
180.128	4.55	11.025
180.449	4.275	10.775
180.769	5.65	11.325
181.09	5.45	12.475
181.41	6.3	10.7
181.731	6.95	11.35
182.051	7.25	12.075
182.372	6.325	11.9
182.692	5.275	11.1
183.013	5.325	9.475
183.333	4.925	8.2
183.654	4.85	10.075
183.974	5.075	13.475
184.295	4.825	12.625
184.616	4.7	9.525
184.936	5.8	8.625
185.257	6.65	10.5
185.577	6.575	11.15
185.898	5.425	12.9
186.218	4.55	12.425
186.539	4.05	12.775
186.859	3.525	11.025
187.18	4.25	11.725
187.5	4.875	13.425
187.821	5	13.725
188.141	4.125	13.95
188.462	3.95	14.65
188.782	4.225	15.375
189.103	3.9	13.9
189.423	3.375	13.45
189.744	3.425	11.3
190.064	3.65	12.7
190.385	2.525	10.65
190.705	3.125	8.425
191.026	3.175	8.275
191.346	2.4	8.6
191.667	2.6	9.8
191.987	2.075	10.5
192.308	1.65	11.425
192.628	2.15	13.575
192.949	2.575	17.15
193.269	2.95	17.175
193.59	3.55	16.175
193.91	3.575	15.775
194.231	3.75	15.75
194.551	3.875	12
194.872	4.275	12.8
195.192	4.575	13.3
195.513	5.3	13.3
195.833	5.85	12.175
196.154	4.95	11.475
196.474	4.1	7.7
196.795	4.625	8.8
197.116	5.05	6.625
197.436	5.225	5.125
197.757	5.025	4.15
198.077	4.75	3.75
198.398	3.9	4.6
198.718	3.125	3.65
199.039	3	3.675
199.359	2.825	3.975
199.68	2.975	5.45
200	3	11
200.321	2.175	11.2
200.641	4.2	9.525
200.962	3.45	8.925
201.282	3.7	8.825
201.603	4.1	4.325
201.923	4.5	5.25
202.244	4.05	3.575
202.564	3.4	6.45
202.885	2.8	8
203.205	3.5	7.2
203.526	3.775	6.325
203.846	3.975	5.9
204.167	3.7	7.8
204.487	3.8	9.05
204.808	3.15	8.95
205.128	3.6	9.625
205.449	3.8	9.1
205.769	3.675	8.05
206.09	3.85	7.675
206.41	3.8	7.7
206.731	3.025	9.275
207.051	3.275	9.75
207.372	5.575	8.925
207.692	6.95	9.85
208.013	6.15	9.45
208.333	4.4	8.7
208.654	3.825	7.3
208.974	4.55	6.475
209.295	5.075	9.575
209.616	5.25	9.85
209.936	5.425	8.725
210.257	5.25	5.975
210.577	4.075	7.625
210.898	4.5	8.5
211.218	4.975	13.95
211.539	4.675	16.925
211.859	4.7	16.725
212.18	6.65	23.05
212.5	7.875	24.975
212.821	8.8	19.625
213.141	6.075	11.65
213.462	5.475	9.7
213.782	4.975	10.925
214.103	4.075	10.65
214.423	3.025	10.175
214.744	2.675	8.8
215.064	2.35	7.875
215.385	2.325	6.925
215.705	2.9	6.625
216.026	2.825	7.625
216.346	1.95	6.85
216.667	2.775	4.05
216.987	2.55	10.25
217.308	2.7	12.775
217.628	2.675	12.925
217.949	3.05	13.15
218.269	3.125	13.6
218.59	4	12.525
218.91	5.175	12.4
219.231	4.75	13.15
219.551	3.8	14.5
219.872	2.975	15.975
220.192	2.475	16.975
220.513	2.175	14.45
220.833	5.725	11.275
221.154	5.45	11.725
221.475	7.3	11.875
221.795	8.4	15.125
222.116	10.7	16.975
222.436	10.825	14.4
222.757	11.525	11.175
223.077	9.525	10.05
223.398	12	9.175
223.718	11.825	8
224.039	9.475	7.525
224.359	9.3	7.35
224.68	10.6	7.9
225	9.75	8.35
225.321	7.975	11.175
225.641	6.475	15.25
225.962	5.5	17.95
226.282	4.125	18.425
226.603	3.275	16.025
226.923	3.7	9.875
227.244	4.025	8.775
227.564	4.1	10.775
227.885	4.55	14.025
228.205	6.4	13.525
228.526	6.4	13
228.846	5.075	17.65
229.167	4	25.7
229.487	2.875	28.725
229.808	2.85	24.9
230.128	2.35	16.325
230.449	1.625	16.9
230.769	1.95	13.625
231.09	2.45	12.825
231.41	3.325	10.85
231.731	3.975	9.125
232.051	3.875	12
232.372	4.5	12.45
232.692	4.8	11.7
233.013	3.75	9.175
233.333	3.175	9.55
233.654	3.65	14.025
233.975	5.15	14.25
234.295	6.125	16.3
234.616	5.575	16.575
234.936	4.55	19.425
235.257	3.525	20.875
235.577	2.4	22
235.898	1.95	21.275
236.218	2.225	18.4
236.539	1.7	12.175
236.859	1.275	10.85
237.18	1.4	10.95
237.5	0.825	13.65
237.821	1.325	14.3
238.141	1.625	11.275
238.462	2.175	14.275
238.782	2	13.35
239.103	2.125	11.65
239.423	1.5	15.725
239.744	1.05	16.4
240.064	1.775	18.65
240.385	2.4	21.675
240.705	2.725	21.625
241.026	2.675	25.725
241.346	2.55	29.825
241.667	2.65	32.225
241.987	3.825	26.975
242.308	4.075	25.8
242.628	3.925	28.125
242.949	4.65	28.5
243.269	4.675	27
243.59	4.475	19.75
243.91	3.3	23.375
244.231	3.1	27.075
244.551	2.3	25.225
244.872	1.85	18.4
245.192	2.15	15.275
245.513	2.175	18.225
245.833	2.475	19.5
246.154	1.975	19.325
246.475	1.75	14.425
246.795	2.05	12.15
247.116	2.875	11.95
247.436	2.825	11.45
247.757	2.1	11.8
248.077	2.475	10.525
248.398	2.75	12.425
248.718	2.35	13.15
249.039	2.375	13.125
249.359	2.525	12.225
249.68	2.825	14.275
250	2.825	18.575
250.321	1.975	15.85
250.641	1.85	18.3
250.962	3.1	18.725
251.282	2.8	16.775
251.603	2.5	19.8
251.923	3.15	21.125
252.244	3.3	19.525
252.564	2.65	13.725
252.885	2.275	12.025
253.205	3.1	11.7
253.526	3.625	11.175
253.846	3.85	12.925
254.167	4	16.3
254.487	2.775	20.7
254.808	1.4	18.2
255.128	1.425	16.575
255.449	1.825	16.325
255.769	2.975	20.525
256.09	3.925	23.45
256.41	4.175	19.6
256.731	3.85	11.025
257.051	3.225	10.975
257.372	3.5	11.45
257.692	5.2	12.375
258.013	5.55	14.225
258.333	6.05	11.175
258.654	6	11.125
258.975	5.925	11.45
259.295	6.075	11.625
259.616	5.35	13.775
259.936	4.4	12.75
260.257	3.6	14.425
260.577	1.95	16.9
260.898	1.375	17.65
261.218	2.15	11.575
261.539	2.725	10.475
261.859	2.2	12.425
262.18	2.025	14.125
262.5	2.35	14.625
262.821	2.375	13.025
263.141	3.025	17.35
263.462	3.725	19.85
263.782	3.75	20.5
264.103	4.575	19.075
264.423	4.5	18.9
264.744	3.875	20.75
265.064	3.125	25.175
265.385	3.3	24.2
265.705	3.35	26.05
266.026	2.825	32.025
266.346	3.8	31.475
266.667	4.875	25.1
266.987	6.3	19.325
267.308	6.05	15.225
267.628	5.375	15.6
267.949	6.925	18.025
268.269	7.925	25.275
268.59	8.075	26.825
268.91	8.25	20.4
269.231	7.425	11.725
269.551	6.425	11.9
269.872	5.375	13.575
270.192	4	16.2
270.513	3.7	20.375
270.833	4.6	20.6
271.154	5.225	23.8
271.475	6.675	26.625
271.795	6.9	21.425
272.116	7.675	15
272.436	8.225	13.95
272.757	8.05	16.4
273.077	7.95	17.225
273.398	8.425	17.4
273.718	8.65	19
274.039	7.55	16.375
274.359	7.1	12.8
274.68	7.325	12.375
275	7.65	12.475
275.321	8.55	9.425
275.641	8.55	14.325
275.962	8.725	18.225
276.282	9	13.45
276.603	9.475	13.325
276.923	10.85	13.775
277.244	11.325	15.625
277.564	12.125	17.875
277.885	12.425	19.425
278.205	12.05	17
278.526	13.25	10.425
278.846	12.525	10.075
279.167	14.05	8.675
279.487	13.875	7.475
279.808	10.55	8.325
280.128	9.9	8.175
280.449	8.375	6.05
280.769	8.2	6.325
281.09	8.4	11.55
281.41	7.675	15.525
281.731	7.35	15.375
282.051	6.975	14.025
282.372	6.325	16.975
282.692	6.65	16.85
283.013	5.35	22.075
