# Supplementary material for: Feedback regulation of cytoneme-mediated transport shapes a tissue-specific FGF morphogen gradient
Source: eLife. 2018 Oct 17;7:e38137. doi: 10.7554/eLife.38137 (PMC6224196; doi:10.7554/eLife.38137)
Supplement: Figure 2—source data 1. [file elife-38137-fig2-data1.xlsx]

## Sheet: Sheet 1 - 010green
X	Y1_010green	Y2_012green	Y3_019green	Average_green		Y_010red	Y_012red	Y_019red	Average_red
0	0	3.5405	0	1.18017		40.4595	46.189	32.892	39.8468
0.3211	0.1351	0	0.3243	0.153133		39.2162	45.568	31.351	38.7117
0.6423	0	0	0	0		33.1622	33.919	39.243	35.4414
0.9634	0	0	1.4865	0.4955		48.7568	35.486	30.622	38.2883
1.2845	1.3514	0.2162	0	0.522533		46.4054	45.243	33.919	41.8558
1.6057	0	0	0.6486	0.2162		39.6216	47.595	38.459	41.8919
1.9268	0	6.8919	0	2.2973		39.7297	52.27	35.027	42.3422
2.248	1.3514	0.2162	0	0.522533		41.4324	53.892	32.865	42.7298
2.5691	0	0.2162	0	0.0720667		35.1351	43.838	27.108	35.3604
2.8902	1.3514	0	1.4865	0.945967		41.1892	36.73	32.973	36.9641
3.2114	0.1351	0	0	0.0450333		33.3243	30.973	29.595	31.2974
3.5325	0	0	0.6486	0.2162		43.4595	32.405	33.027	36.2972
3.8536	0	0.8108	0	0.270267		36.3243	30.378	33.135	33.2791
4.1748	0	0.2162	0	0.0720667		35.2973	34.351	31.946	33.8648
4.4959	0.1351	0	0	0.0450333		37.3784	32.297	33.757	34.4775
4.817	0	0	0	0		38.1892	32.324	33.703	34.7387
5.1382	2.7027	0	0.3243	1.009		33.1351	31.676	36.919	33.91
5.4593	0	3.1892	0	1.06307		45.8108	44.108	38.189	42.7026
5.7805	0	1.7838	0.3243	0.7027		57.4054	49.189	46	50.8648
6.1016	0	0	0	0		43.1622	60.324	47.676	50.3874
6.4227	0	0.2162	1.4865	0.567567		38.3243	51.216	39.054	42.8648
6.7439	0	2.5946	0.3243	0.972967		32.3514	40.973	34.27	35.8648
7.065	0.1351	0	1.4865	0.540533		27.027	31.054	52.676	36.919
7.3861	0	0.2162	0	0.0720667		40.2973	31.405	54.757	42.1531
7.7073	0.1351	0	0.6486	0.261233		33.027	39.73	48.054	40.2703
8.0284	4.2432	3.3243	4.8378	4.1351		42.1351	46.865	40	43
8.3496	0	1.7838	1.6486	1.14413		46.7838	47.351	37.378	43.8376
8.6707	0	0	3.6757	1.22523		47.6757	39.649	40.919	42.7479
8.9918	0	0	0	0		46.9189	41.946	48.162	45.6756
9.313	1.3514	0.2162	0	0.522533		48.6757	41.486	77.054	55.7386
9.6341	0	0.5135	0.3243	0.279267		57.8108	42.676	79.649	60.0453
9.9552	1.6216	0	2.7027	1.44143		42.8919	41.459	76.459	53.6033
10.2764	0	0	0.6486	0.2162		33.4595	40.676	55.054	43.0632
10.5975	0	0	2.7027	0.9009		43.2973	48.973	35.324	42.5314
10.9186	0.1351	0	0.3243	0.153133		39.973	52.973	36.838	43.2613
11.2398	0	0	0	0		40.1622	44.378	38.189	40.9097
11.5609	0.1351	0	0	0.0450333		60.5405	51.892	50.946	54.4595
11.8821	0	0	0	0		57.4324	58.486	40.919	52.2791
12.2032	0	1.1081	0	0.369367		52.9459	46.054	32.378	43.7926
12.5243	1.3514	0	0	0.450467		40.7027	38.892	49.216	42.9369
12.8455	0	0	2.4595	0.819833		38.5405	40.081	49.919	42.8468
13.1666	0	1.7838	0	0.5946		38.1892	46.135	55.324	46.5494
13.4877	5.4595	0	1.4865	2.31533		39.2162	42.054	36.378	39.2161
13.8089	0	0.2162	0.6486	0.288267		43.027	43.108	30.73	38.955
14.13	0	0	1.8108	0.6036		41.7838	40.351	35.865	39.3333
14.4511	1.3514	0	6.3243	2.55857		39.8378	44.703	38.135	40.8919
14.7723	0	1.3243	2.4595	1.26127		42.8649	46.73	48.054	45.883
15.0934	1.3514	0	1.8108	1.05407		44.7297	66.378	41.73	50.9459
15.4146	0	1.7838	0.6486	0.8108		45.5946	66.432	52.135	54.7205
15.7357	0	0.8108	1.6486	0.8198		63.8649	56.892	58.676	59.811
16.0568	4.0541	0	1.8108	1.95497		63.4865	63.486	58.108	61.6935
16.378	4.1351	0	3.1351	2.4234		63.5946	62.946	41.892	56.1442
16.6991	0	0	3.1351	1.04503		71.1892	77.676	36.054	61.6397
17.0202	0	0	0	0		59.2162	76.405	43.162	59.5944
17.3414	0.1351	1.4865	0	0.540533		60.8378	59.432	45.568	55.2793
17.6625	0	0	0.3243	0.1081		63	58.405	55.378	58.9277
17.9836	0.1351	0.5135	0.973	0.540533		50.7297	61.324	53	55.0179
18.3048	0	0.8108	0.3243	0.378367		47.3784	67.811	42.189	52.4595
18.6259	0.1351	0	2.7838	0.972967		52.5135	68.216	43.486	54.7385
18.9471	0	3.8378	0	1.27927		48.3514	79.243	41.216	56.2701
19.2682	0	0	0	0		49.027	93.622	45.189	62.6127
19.5893	0	1.6216	0	0.540533		50.4324	93.216	37.757	60.4685
19.9105	4.027	0.5135	0.6486	1.7297		41.1081	78.297	32.919	50.7747
20.2316	2.7838	0.2162	0	1		43.2703	66.649	36.676	48.8651
20.5527	2.7838	0	0	0.927933		53.4595	53.514	48.73	51.9012
20.8739	2.7027	0	0	0.9009		48.5676	55.514	47.378	50.4865
21.195	0	0	0	0		69.8919	59.135	35.27	54.7656
21.5161	0	0	2.973	0.991		75.027	71	60.784	68.937
21.8373	0	0	0	0		66.4054	74.189	56.865	65.8198
22.1584	0.1351	9.7838	2.4595	4.12613		69.0541	86.054	66.486	73.8647
22.4796	4.1351	13.7838	0	5.97297		51.973	93.595	61.216	68.928
22.8007	0	7.027	0.3243	2.45043		55.4865	85.27	53.757	64.8378
23.1218	0	0	0.3243	0.1081		58.2703	77.459	52.027	62.5854
23.443	1.3514	0	0.3243	0.558567		61.5946	70.622	55.459	62.5585
23.7641	2.7027	0	14.1081	5.6036		59.2973	76.378	55.135	63.6034
24.0852	0.1351	0	0.3243	0.153133		68.7027	76.541	42.784	62.6759
24.4064	5.5946	0.2162	0	1.93693		73.1351	88.243	40.811	67.3964
24.7275	1.3514	0	1.8108	1.05407		69.3513	82.622	42	64.6578
25.0487	0	0	0.6486	0.2162		57.1892	84.054	48.432	63.2251
25.3698	1.3514	0	1.4865	0.945967		80.7838	81.27	54.108	72.0539
25.6909	1.3514	0	1.8108	1.05407		67.8649	76.946	50.216	65.009
26.0121	1.3514	0	0	0.450467		60.9189	78.838	43.865	61.2073
26.3332	0	0	0.6486	0.2162		53.8378	81.378	50.27	61.8286
26.6543	0	0	0.3243	0.1081		50.5676	87.081	48.973	62.2072
26.9755	4.2703	0	3.2973	2.52253		53.8108	94.243	58.676	68.9099
27.2966	2.7027	0	4.8378	2.5135		70.5135	91	72.838	78.1172
27.6177	1.3514	1.1081	0.6486	1.03603		70.2703	86.108	70.919	75.7658
27.9389	1.3514	6.8919	0	2.74777		60.0541	92.622	73.216	75.2974
28.26	0	4.5135	0	1.5045		70.2703	90.243	76.784	79.0991
28.5812	0	4.2162	7.5405	3.9189		71.0541	92.081	87	83.3784
28.9023	4.1351	0.5135	0	1.54953		77.2432	98.243	81.081	85.5224
29.2234	2.7838	0	0.6486	1.14413		64.5405	102.676	72.189	79.8018
29.5446	0.1351	1.6216	2.973	1.57657		64.7568	101.892	61.838	76.1623
29.8657	4.1351	6.8919	0.3243	3.78377		53.8919	94.541	49.73	66.0543
30.1868	10.9459	3.4865	6.6486	7.027		45.7027	98.676	57.595	67.3246
30.508	8.2703	8.7297	5.2432	7.4144		85.1351	90.784	58.865	78.2614
30.8291	11.2703	4.3784	5.1622	6.93697		93.7568	98.784	76.595	89.7119
31.1502	2.7027	4.8108	0.3243	2.6126		72.2973	97.486	50.432	73.4051
31.4714	0	0	0.3243	0.1081		71.1892	81.459	67.216	73.2881
31.7925	2.7027	0	1.8108	1.5045		74	79.73	58.459	70.7297
32.1137	5.4595	0.2162	9.6757	5.11713		59.3514	88.297	69.243	72.2971
32.4348	7.1622	0	7.7838	4.982		67.0811	102.432	73.405	80.9727
32.7559	2.9189	1.3243	8.5135	4.25223		61.2162	108.378	62.405	77.3331
33.0771	1.3514	5.1081	1.4865	2.64867		70.6757	120.27	66.811	85.9189
33.3982	4.1351	4	0	2.7117		71.6216	115.73	78.622	88.6579
33.7193	0	1.3243	0.6486	0.657633		65.4054	108.27	59.757	77.8108
34.0405	9.6757	0.2162	3.6757	4.52253		59.1081	91.865	59.73	70.2344
34.3616	7.0811	7.3243	0.6486	5.018		77.2432	107.189	61.378	81.9367
34.6828	4.0541	10.0541	0.6486	4.91893		60.9189	109.541	62.216	77.5586
35.0039	0	15.4865	0	5.16217		62.8378	113.135	70.676	82.2163
35.325	2.7027	0.8108	0.3243	1.27927		74.6216	116.973	89.838	93.8109
35.6462	1.4865	13.6486	1.973	5.7027		71.5676	118.892	84.595	91.6849
35.9673	13.6216	4	0.3243	5.98197		61.3514	121.973	69.459	84.2611
36.2884	0	1.1081	1.4865	0.864867		61.5946	106.324	68.135	78.6845
36.6096	0.1351	1.027	2.2973	1.15313		53.3514	116.324	65.081	78.2521
36.9307	1.3514	1.4865	9.9189	4.25227		74.5946	101.595	77.946	84.7119
37.2518	19.4054	0.2162	8.1892	9.27027		88.1351	99.054	80.081	89.09
37.573	16.5676	0	16.0541	10.8739		117.243	95.595	76.351	96.3964
37.8941	3.0541	6.2432	1.8108	3.7027		123.135	94.757	88.73	102.207
38.2153	2.8378	2.0811	0.6486	1.85583		79.2973	98.405	85.054	87.5854
38.5364	1.6216	0	6.1351	2.58557		56.4054	92.405	83.162	77.3241
38.8575	0	4.3514	1.2973	1.8829		69.2432	99.378	75.676	81.4324
39.1787	0	4	3.6216	2.54053		70.0541	87.432	78.973	78.8197
39.4998	0	4.973	0.3243	1.76577		71.1081	98.703	83.378	84.3964
39.8209	0	1.4865	10.8919	4.12613		63.6216	103.919	86.919	84.8199
40.1421	2.7027	0.2162	6.4865	3.13513		73.7838	99.73	79.541	84.3516
40.4632	2.7838	9.8649	0.6486	4.43243		66.0541	112.162	86.378	88.198
40.7843	6.8919	12.2973	5.8919	8.36037		84.7568	113.595	74	90.7839
41.1055	11.1622	1.4865	0.6486	4.43243		84.1351	110.459	85.081	93.225
41.4266	2.7027	0.6486	10.027	4.45943		78.6216	123.351	107.486	103.153
41.7478	9.6757	9.9189	17.2162	12.2703		71.027	129.73	94.541	98.4327
42.0689	1.3514	14.5135	6.973	7.61263		96.7838	118.432	76.568	97.2613
42.39	2.7027	13.7838	0	5.4955		114.73	118.108	98.486	110.441
42.7112	4.0541	6.8108	2.1351	4.33333		119.351	135.514	92.892	115.919
43.0323	4.2703	3.8378	13.7838	7.2973		119.054	126.459	101.189	115.567
43.3534	13.973	0.4324	0.6486	5.018		114.405	110.297	104.405	109.702
43.6746	20.8649	1.027	0.6486	7.5135		102.216	92.27	99.595	98.0271
43.9957	22.3243	3.3243	5.1081	10.2522		101.432	103.568	109.054	104.685
44.3168	33.0811	3.8378	15.0541	17.3243		94.8378	105.541	137.757	112.712
44.638	22.2973	3.8378	17.7027	14.6126		96.2162	117.324	114.162	109.234
44.9591	8.4865	3.1081	9.6757	7.0901		92.3784	116.622	109.838	106.279
45.2803	0.1351	4.7297	8.5135	4.45943		89.1351	114.676	83.595	95.802
45.6014	2.7027	14.2162	6.3784	7.76577		58.7297	110.919	97.378	89.0089
45.9225	0	13.7838	10.8919	8.22523		74.3784	118.568	109.351	100.766
46.2437	2.7027	0.5135	11.6757	4.96397		69.4054	136	91.973	99.1261
46.5648	5.6216	25.0541	11.2162	13.964		73.5135	135.622	99.973	103.036
46.8859	0	37.1622	0.6486	12.6036		72.9459	126.703	83.378	94.3423
47.2071	0.1351	14.1622	0.3243	4.87387		75	116.568	61.622	84.3967
47.5282	6.8919	1.1081	3.3514	3.7838		58.0541	108.757	79.405	82.072
47.8493	0	0.2162	11.0811	3.76577		62.7838	102.595	87.459	84.2793
48.1705	0	5.2432	11.6757	5.63963		68.4595	124.73	113.108	102.099
48.4916	0.2703	4.5135	4.7568	3.1802		85.5946	144.514	101.216	110.442
48.8128	1.3514	4.6486	0.3243	2.1081		81.2973	128.351	70.162	93.2701
49.1339	10.9189	12.4324	4.5135	9.28827		64.9189	115.622	63.973	81.5046
49.455	0.1351	27.5676	1.4865	9.72973		49.2973	119.973	62.73	77.3334
49.7762	2.7027	28.0811	0.3243	10.3694		48.3784	122.757	68.189	79.7748
50.0973	3.0541	21.6486	5.1622	9.95497		59.7838	123.541	64.703	82.6759
50.4184	5.7297	2.2973	4.973	4.33333		66.7568	110.541	75.973	84.4236
50.7396	13.7838	25.1351	2.4595	13.7928		73.3784	103.811	75.676	84.2885
51.0607	5.7297	16.1351	2.4595	8.1081		65.5405	122.378	62	83.3062
51.3819	2.7027	6.9459	6.1351	5.26123		77.3243	118.324	79.73	91.7928
51.703	3.8649	3.2703	4.9189	4.01803		79.1622	118.703	93.297	97.0541
52.0241	5.5946	3.027	3.9459	4.18917		66.4865	113.054	92.297	90.6125
52.3453	18.0541	0.2162	1.6486	6.63963		83.2973	97.432	78.73	86.4864
52.6664	39.7568	9.3243	7.5405	18.8739		93.1351	97.081	78.73	89.6487
52.9875	22.0541	16	7.6486	15.2342		92.3784	113.162	74.595	93.3785
53.3087	13.6216	12.8108	0.6486	9.027		107	126.486	86.838	106.775
53.6298	5.7568	7.4595	4	5.73877		97.4595	115.081	82.054	98.1982
53.9509	18.0811	0.5135	0.973	6.52253		91.7838	105.324	79.162	92.0899
54.2721	11.2162	21.6216	13.9459	15.5946		87.1892	101.595	102.919	97.2344
54.5932	8.2432	27.0811	22.8108	19.3784		82.4054	121.108	87.649	97.0541
54.9144	0.1351	38.4324	16.973	18.5135		79.4595	130.676	111.703	107.279
55.2355	12.2432	21.027	21.4595	18.2432		91.1622	107.811	96.054	98.3424
55.5566	21.7838	22.4595	11.1622	18.4685		77.5946	112.73	90.622	93.6489
55.8778	3.8649	14.8919	0.3243	6.36037		72.8378	130.243	95.459	99.5133
56.1989	1.4865	5.7838	5.1081	4.12613		86.3784	138.541	78.838	101.252
56.52	7.1622	11.2703	2.1351	6.85587		94.8919	125	96.243	105.378
56.8412	19.4054	2.2162	0.6486	7.4234		98.5135	124.892	92.676	105.361
57.1623	8.5676	0.5135	2.1351	3.73873		110.73	122.757	92.649	108.712
57.4834	4.1351	4.8919	20.2162	9.74773		110.622	123.378	94.514	109.505
57.8046	23.5135	2.0541	12.1351	12.5676		110.081	124.351	89.351	107.928
58.1257	24.4595	3.3243	0.3243	9.36937		94.4595	125.432	73.459	97.7835
58.4469	17.8108	0.5135	1.6216	6.64863		108.46	113.378	75.135	98.9908
58.768	0.1351	6.8108	4	3.64863		109.919	110.622	66.189	95.5766
59.0891	4.1892	16.1622	1.3243	7.22523		116.054	109.703	78.27	101.342
59.4103	2.7027	4.8108	15.4054	7.63963		114.757	108.243	78.189	100.396
59.7314	1.3514	0	25.6486	9		124.027	126	79.162	109.73
60.0525	8.3784	11.1622	0.3243	6.62163		116.622	133.865	63.378	104.622
60.3737	17.973	11.5676	14.2162	14.5856		108.622	112.622	72.919	98.0542
60.6948	2.7027	7.9189	15.2162	8.6126		85	114.757	68.081	89.2793
61.0159	4.5135	5.4054	3.027	4.3153		97.3513	131	71.622	99.9911
61.3371	17.973	7.2703	4.8378	10.027		95.3784	113.946	74.838	94.7208
61.6582	26.2703	1.4865	18.4324	15.3964		90.2162	114.486	101.892	102.198
61.9794	15.4054	1.7027	9.7568	8.95497		92.7838	117.189	95.757	101.91
62.3005	6.8378	5.027	14.7027	8.85583		106.703	111.568	99.297	105.856
62.6216	1.3514	1.5405	18.6216	7.17117		89.6216	111.216	81	93.9459
62.9428	22.2973	6.5676	21.7838	16.8829		96.0811	108.162	78.459	94.234
63.2639	38.5946	16.6757	10.3243	21.8649		81.5405	100.73	83.405	88.5585
63.585	19.6486	7.2432	3.027	9.97293		85.1081	98.27	93.838	92.4054
63.9062	12.6216	9.8919	7.6216	10.045		80.027	109.135	96.405	95.189
64.2273	25	25.6216	22.1892	24.2703		73.0541	116.676	95.378	95.036
64.5484	5.5676	37.6486	23.7568	22.3243		70.7027	111.838	84.027	88.8559
64.8696	1.6216	14.0541	11.2162	8.96397		75.2162	121.676	70.703	89.1984
65.1907	9.8649	6.7568	9.7297	8.7838		84.8649	118.514	92.243	98.5406
65.5119	19.5135	12.1622	2.973	11.5496		82.6487	120.622	82.757	95.3426
65.833	4.1351	12.2973	16.3243	10.9189		70.0811	110.081	94.703	91.6217
66.1541	12.3784	0	7.2162	6.53153		76.1622	101.459	97.811	91.8107
66.4753	0.1351	4.4324	22.9459	9.17113		69.3513	91.459	101.378	87.3961
66.7964	0	17.4595	20.4324	12.6306		63.5135	81.081	80.676	75.0902
67.1175	9.4865	16.973	10.1081	12.1892		69.973	86.595	75.243	77.2703
67.4387	4.0541	13.1892	5.1622	7.4685		58.7027	96.432	62.838	72.6576
67.7598	4.1351	33.6486	3.3514	13.7117		90.6757	99.541	74.162	88.1262
68.081	4.0541	22.4324	13.2703	13.2523		96.8108	102.486	68.162	89.1529
68.4021	19.1351	0.2162	14.1081	11.1531		85.9189	112.135	81.676	93.2433
68.7232	15.0541	0.5135	13.8108	9.7928		81.7027	85.432	77.432	81.5222
69.0444	4.5405	0.2162	2.1351	2.29727		56.1351	86.946	69.486	70.8557
69.3655	10.7568	5.3243	4.1622	6.74777		62.7838	96.027	71.649	76.8199
69.6866	12.4054	15.2162	5.1081	10.9099		68.4324	84.622	63.135	72.0631
70.0078	2.7027	12.3514	25.4054	13.4865		66.9459	75.811	66.108	69.6216
70.3289	6.973	1.6216	17.3514	8.64867		59.973	81.811	67.405	69.7297
70.65	12.7297	19.8649	6.973	13.1892		55.9189	91.784	66.595	71.4326
70.9712	22.2162	14.4595	4.8378	13.8378		61.5676	90.946	58.027	70.1802
71.2923	7.0811	6	0.973	4.6847		82.4324	76.568	71.27	76.7568
