# Supplementary material for: Feedback regulation of cytoneme-mediated transport shapes a tissue-specific FGF morphogen gradient
Source: eLife. 2018 Oct 17;7:e38137. doi: 10.7554/eLife.38137 (PMC6224196; doi:10.7554/eLife.38137)
Supplement: Figure 2—source data 2. [file elife-38137-fig2-data2.xls]

## Sheet: btl
X (Distance)	Y (Btl:Cherry)
1e-05	73.857
0.3818	83.714
0.7637	87.343
1.1455	83.514
1.5274	68.343
1.9092	65.6
2.291	67.457
2.6729	76.714
3.0547	79.571
3.4365	72.057
3.8184	69.457
4.2002	76.914
4.5821	73.571
4.9639	69.029
5.3457	62.057
5.7276	53
6.1094	51.771
6.4912	58.771
6.8731	62.4
7.2549	62.429
7.6368	74.114
8.0186	77.971
8.4004	64.429
8.7823	61.229
9.1641	65.257
9.5459	70.914
9.9278	74.4
10.3096	75.543
10.6915	84.771
11.0733	87.771
11.4551	83.143
11.837	97.171
12.2188	96.314
12.6006	85.057
12.9825	81.314
13.3643	82.8
13.7462	82.657
14.128	81.6
14.5098	76.171
14.8917	70.229
15.2735	70.686
15.6553	64.057
16.0372	61.943
16.419	58.743
16.8009	57.2
17.1827	58.6
17.5645	56.143
17.9464	52.743
18.3282	65.657
18.7101	67.057
19.0919	70.571
19.4737	77.714
19.8556	73.057
20.2374	65.914
20.6192	65.6
21.0011	62.457
21.3829	63.914
21.7648	67.829
22.1466	79.143
22.5284	77.257
22.9103	81.314
23.2921	87.543
23.6739	84.743
24.0558	81.971
24.4376	77.629
24.8195	69.286
25.2013	69.8
25.5831	78.343
25.965	102.4
26.3468	105.657
26.7286	100.314
27.1105	93.343
27.4923	87
27.8742	88.486
28.256	96.686
28.6378	104.6
29.0197	97.629
29.4015	94.771
29.7833	105.029
30.1652	104.286
30.547	96.629
30.9289	92.229
31.3107	89.886
31.6925	92.371
32.0744	95.629
32.4562	98.571
32.8381	80.343
33.2199	67.829
33.6017	71.943
33.9836	90.2
34.3654	102.229
34.7472	114.8
35.1291	105.086
35.5109	99.514
35.8928	108.486
36.2746	122.514
36.6564	133.4
37.0383	129.771
37.4201	119.371
37.8019	102.114
38.1838	92.629
38.5656	100.886
38.9475	92.514
39.3293	89.571
39.7111	89.171
40.093	123.629
40.4748	135.4
40.8566	136.771
41.2385	127.743
41.6203	125.429
42.0022	139.886
42.384	145.686
42.7658	138.4
43.1477	123.029
43.5295	120.714
43.9113	132.171
44.2932	130.514
44.675	107.857
45.0569	89.486
45.4387	85.943
45.8205	90.457
46.2024	102.143
46.5842	105.571
46.966	93.686
47.3479	87.2
47.7297	89.6
48.1116	106.571
48.4934	100.8
48.8752	95.8
49.2571	103.829
49.6389	113.057
50.0208	104.371
50.4026	100.857
50.7844	94.286
51.1663	95.771
51.5481	99.914
51.9299	108.743
52.3118	102.714
52.6936	97.943
53.0755	117.2
53.4573	123.457
53.8391	129.2
54.221	143.943
54.6028	124.229
54.9846	99.314
55.3665	113.886
55.7483	122.086
56.1302	119.057
56.512	130.486
56.8938	129.971
57.2757	106.857
57.6575	100.429
58.0393	110.971
58.4212	118
58.803	129.629
59.1849	124.486
59.5667	126.629
59.9485	153.371
60.3304	155
60.7122	140.143
61.094	134
61.4759	121.343
61.8577	108.543
62.2396	115.629
62.6214	117.8
63.0032	122.2
63.3851	117.8
63.7669	118.514
64.1488	113
64.5306	114.743
64.9124	105.486
65.2943	95.8
65.6761	94.257
66.0579	92.486
66.4398	91.286
66.8216	102.714
67.2035	97.057
67.5853	94.229
67.9671	111.514
68.349	106.571
68.7308	95.686
69.1126	82.029
