# Supplementary material for: Feedback regulation of cytoneme-mediated transport shapes a tissue-specific FGF morphogen gradient
Source: eLife. 2018 Oct 17;7:e38137. doi: 10.7554/eLife.38137 (PMC6224196; doi:10.7554/eLife.38137)
Supplement: Figure 2—source data 3. [file elife-38137-fig2-data3.xlsx]

## Sheet: Sheet1
	ASP #	% of Bnl:GFP puncta colocalized with the Btl:Cherry puncta
	1	100
	2	100
	3	100
	4	100
	5	100
	6	100
	7	100
	8	100
	9	100
	10	100
	ASP #	% of Bnl:GFP puncta colocalized with Rab5 stained early endosome
	1	82
	2	60
	3	78
	4	72
	5	85
	6	79
	7	80
	8	74
	Av	76.25
	ASP #	% of Bnl:GFP puncta colocalized with Rab7 stained late endosome
	1	92
	2	90
	3	90
	4	89
	5	91
	6	87
	7	92
	8	90
	Av	90.125
	ASP #	% of Bnl:GFP puncta colocalized with Rab11 stained recycling endosome
	1	0
	2	0
	3	0
	4	1
	5	0
	6	0
	7	0
	Av	0.142857
	ASP #	% of Bnl:GFP puncta colocalized with Lamp1 stained lysosome
	1	3
	2	0
	3	0
	4	2
	5	0
	6	0
	7	0
	8	0
	Av	0.625
