# Supplementary material for: Feedback regulation of cytoneme-mediated transport shapes a tissue-specific FGF morphogen gradient
Source: eLife. 2018 Oct 17;7:e38137. doi: 10.7554/eLife.38137 (PMC6224196; doi:10.7554/eLife.38137)
Supplement: Figure 3—source data 1. [file elife-38137-fig3-data1.xlsx]

## Sheet: Values for averaging_WT1_GREEN.
X	Wt1_green	Wt3_green	Wt4_green	average_green		Wt1_red	Wt3_red	Wt4_red	average_red		X_distance along D-P axis (mm)	Intracellular Bnl:GFP intensity_Average (AU)	Extracellular Bnl:GFP intensity_Average (AU)
0	1.8049	0.0976	0	0.634167		2.4634	0.1707	0	0.878033		0	0.634167	0.878033
0.321	3.0732	0.0488	0	1.04067		1.0244	0.7805	0	0.601633		0.321	1.04067	0.601633
0.641	3.9512	0	0	1.31707		2.3659	2.7805	0	1.71547		0.641	1.31707	1.71547
0.962	3.2195	0.0488	0	1.08943		0.4634	4.0976	0	1.52033		0.962	1.08943	1.52033
1.282	4.1463	0	0	1.3821		0	2	0	0.666667		1.282	1.3821	0.666667
1.603	6.6098	0.0488	0	2.21953		0	0.4878	0	0.1626		1.603	2.21953	0.1626
1.923	4.122	0.4878	0	1.5366		0	0.7805	0	0.260167		1.923	1.5366	0.260167
2.244	3.9512	0.7073	0	1.55283		0	1.3415	0	0.447167		2.244	1.55283	0.447167
2.564	5.9268	0.3902	0	2.10567		0	0.1707	0	0.0569		2.564	2.10567	0.0569
2.885	5.5366	0.0488	0	1.8618		0	0.3659	0	0.121967		2.885	1.8618	0.121967
3.205	2.1463	1.7561	0	1.3008		0.0976	0.439	0	0.178867		3.205	1.3008	0.178867
3.526	0.5122	2.1463	0	0.886167		0.0976	0.878	0	0.3252		3.526	0.886167	0.3252
3.846	1.7317	1.8049	0	1.17887		0	0.1463	0	0.0487667		3.846	1.17887	0.0487667
4.167	2.0244	1.9024	0	1.30893		0	0.3171	0	0.1057		4.167	1.30893	0.1057
4.487	0.2683	1.3415	0	0.5366		0	0.5122	0	0.170733		4.487	0.5366	0.170733
4.808	0.7317	1.0488	0	0.5935		0.0732	1	0	0.357733		4.808	0.5935	0.357733
5.128	1	1.2195	0	0.739833		1.2195	0.9024	0.0732	0.7317		5.128	0.739833	0.7317
5.449	1.3171	0.8537	0	0.7236		0.122	1.5854	0.7073	0.8049		5.449	0.7236	0.8049
5.769	3	0.561	0	1.187		0	1.2195	0.7805	0.666667		5.769	1.187	0.666667
6.09	1.9756	0.5366	0	0.8374		0	2.2195	1.4146	1.21137		6.09	0.8374	1.21137
6.41	3.2683	0.1463	0	1.1382		0.122	6.5366	2.5854	3.08133		6.41	1.1382	3.08133
6.731	3.6829	0.3659	0	1.3496		0.439	3.7317	0.5854	1.58537		6.731	1.3496	1.58537
7.051	3.0244	0.2439	0	1.08943		0.878	3.2195	0	1.36583		7.051	1.08943	1.36583
7.372	4.878	0	0	1.626		0.4146	5.5366	0	1.98373		7.372	1.626	1.98373
7.692	3.8049	0.0488	0	1.28457		0.0244	8.1707	0	2.7317		7.692	1.28457	2.7317
8.013	1.8293	0.2439	0	0.691067		0	9.0488	1.1463	3.39837		8.013	0.691067	3.39837
8.333	2.9024	0	0	0.967467		0	7.9268	0.8293	2.9187		8.333	0.967467	2.9187
8.654	1.8537	0	0	0.6179		0	5.8293	1.0244	2.28457		8.654	0.6179	2.28457
8.974	3.439	0	0	1.14633		0	1.7561	2.2195	1.3252		8.974	1.14633	1.3252
9.295	2.1951	0.0488	0	0.747967		0	1.5122	0	0.504067		9.295	0.747967	0.504067
9.615	2.878	0.1463	0	1.0081		0	2.3659	0	0.788633		9.615	1.0081	0.788633
9.936	3.0244	1.439	0	1.4878		0	2.4634	0	0.821133		9.936	1.4878	0.821133
10.256	1.3415	1.8049	0	1.0488		0.122	4.0244	0	1.38213		10.256	1.0488	1.38213
10.577	1.878	1.4878	0	1.12193		0	2.6098	2.3659	1.65857		10.577	1.12193	1.65857
10.897	1.1463	0.6829	0.439	0.756067		0	2.1463	0	0.715433		10.897	0.756067	0.715433
11.218	3.3171	0.1463	3.5122	2.3252		0	1.5122	0	0.504067		11.218	2.3252	0.504067
11.538	4.439	0	5.4146	3.28453		0	0.3902	0.1707	0.186967		11.538	3.28453	0.186967
11.859	2.4878	0.0488	4.5366	2.35773		0	1.2927	0	0.4309		11.859	2.35773	0.4309
12.179	1.8293	1.3415	3.5854	2.25207		0	8.6098	0	2.86993		12.179	2.25207	2.86993
12.5	1.8293	1.0488	1.8049	1.561		0	11.2683	0.0732	3.7805		12.5	1.561	3.7805
12.821	2.2195	0.6341	0.4146	1.0894		0.6829	4.0976	1.561	2.11383		12.821	1.0894	2.11383
13.141	1.0976	1.7317	0	0.9431		1.2927	0.2195	4.7561	2.08943		13.141	0.9431	2.08943
13.462	1.3659	3.3415	0	1.56913		0.1707	0.1951	3.0244	1.13007		13.462	1.56913	1.13007
13.782	2.2439	3.9024	0	2.04877		0	0.1707	0	0.0569		13.782	2.04877	0.0569
14.103	2.6585	1.7317	0	1.4634		0.0244	0.7561	0	0.260167		14.103	1.4634	0.260167
14.423	2.1707	1.561	0.7073	1.47967		0	0.2683	1.7073	0.658533		14.423	1.47967	0.658533
14.744	1.2195	1	0.9756	1.06503		0	0.7561	1.6341	0.796733		14.744	1.06503	0.796733
15.064	1.3659	0.1463	2.4146	1.30893		0.3902	0.6098	0.7561	0.585367		15.064	1.30893	0.585367
15.385	1.1463	0.9756	2.2927	1.47153		1.1707	0.3415	4.0488	1.85367		15.385	1.47153	1.85367
15.705	1.9756	0.9756	0.3902	1.1138		0.3902	0.0976	2.0488	0.845533		15.705	1.1138	0.845533
16.026	0.8293	0.0488	0.3415	0.406533		1.5366	0.7073	1.439	1.22763		16.026	0.406533	1.22763
16.346	3.0976	0.2439	0	1.11383		3.4878	2.6585	0	2.04877		16.346	1.11383	2.04877
16.667	5.3902	0.2927	0	1.8943		2.4146	3.7317	0	2.04877		16.667	1.8943	2.04877
16.987	5.5366	0.0976	0	1.87807		0.1707	1.6098	0	0.5935		16.987	1.87807	0.5935
17.308	3.3902	0	0	1.13007		0	0.3171	0.0976	0.138233		17.308	1.13007	0.138233
17.628	2.2195	0.3415	0	0.853667		0	0.3902	0.1951	0.1951		17.628	0.853667	0.1951
17.949	0.0976	0.4878	0	0.195133		0.561	0.7805	0.0976	0.4797		17.949	0.195133	0.4797
18.269	0.6341	0.5854	0	0.4065		0.0732	1.6098	0.2195	0.634167		18.269	0.4065	0.634167
18.59	2.878	0.1951	0	1.02437		0.8293	1.4146	0.1707	0.804867		18.59	1.02437	0.804867
18.91	1.1463	0.1463	0.439	0.5772		0.9024	2.4878	1.1707	1.5203		18.91	0.5772	1.5203
19.231	1.3171	0.9756	0.0976	0.796767		0.0488	4.1951	2.2439	2.1626		19.231	0.796767	2.1626
19.551	1.4146	3.1707	0	1.52843		0.0732	3.1463	0.0488	1.08943		19.551	1.52843	1.08943
19.872	1.2683	0.8537	0.2195	0.7805		0.3659	1.9024	0.0732	0.7805		19.872	0.7805	0.7805
20.192	0.7317	0	0.4634	0.398367		0	2.2195	0	0.739833		20.192	0.398367	0.739833
20.513	0.9268	0	0	0.308933		0	1.3902	0	0.4634		20.513	0.308933	0.4634
20.833	1.4878	1.2683	0	0.9187		0.4878	0.7073	1.9024	1.0325		20.833	0.9187	1.0325
21.154	0.1951	4.122	0	1.43903		0.2927	1.4878	1.7805	1.187		21.154	1.43903	1.187
21.474	0.6829	3.0732	0	1.25203		1.6341	0.6341	2.0244	1.43087		21.474	1.25203	1.43087
21.795	0.1463	3.9024	0.1707	1.40647		4.9268	1.0244	0.5366	2.1626		21.795	1.40647	2.1626
22.115	0.3659	1.1463	0.6585	0.723567		3.2439	3.4634	0.4146	2.37397		22.115	0.723567	2.37397
22.436	1.0488	0.8049	0.1707	0.6748		4.439	4.7317	2.5366	3.90243		22.436	0.6748	3.90243
22.756	0.1951	0.9024	0.1707	0.422733		7.2927	2.1951	0.0244	3.17073		22.756	0.422733	3.17073
23.077	0.1463	0.5854	0.3902	0.373967		2.6585	3.1951	0.6341	2.16257		23.077	0.373967	2.16257
23.397	0.2683	0.7805	0.3171	0.4553		0	4.0976	0.2683	1.4553		23.397	0.4553	1.4553
23.718	0.3171	0.5854	0.7805	0.561		0	4.4878	0.3659	1.6179		23.718	0.561	1.6179
24.038	0.8049	0.5854	2.0244	1.13823		0.6098	3.0488	0.6829	1.44717		24.038	1.13823	1.44717
24.359	0.7805	1.1951	0.8049	0.926833		1.3415	1.7317	0.0488	1.04067		24.359	0.926833	1.04067
24.68	2.6098	0.7805	1.439	1.60977		1.3659	0.8049	1.5366	1.2358		24.68	1.60977	1.2358
25	4.0488	1.8049	3.561	3.13823		1.7317	1.9268	1.561	1.73983		25	3.13823	1.73983
25.321	1.0244	1	3.9512	1.99187		0.9024	2.8049	0	1.23577		25.321	1.99187	1.23577
25.641	0.0976	0.439	1.8293	0.788633		0.0244	0.3659	1.0488	0.4797		25.641	0.788633	0.4797
25.962	1.3659	0.0488	1.4878	0.9675		0	0.8537	0.0488	0.300833		25.962	0.9675	0.300833
26.282	0.878	0	0.1707	0.349567		0	1.0488	0.2683	0.439033		26.282	0.349567	0.439033
26.603	0.0976	0	0.0732	0.0569333		0	1.7561	0.0732	0.609767		26.603	0.0569333	0.609767
26.923	0	0	0.2195	0.0731667		0	1.3902	0.4146	0.6016		26.923	0.0731667	0.6016
27.244	0	0.4878	0.0732	0.187		0	3.0488	0.8049	1.28457		27.244	0.187	1.28457
27.564	0.0488	1.6585	0	0.5691		0.0244	8.7317	0	2.9187		27.564	0.5691	2.9187
27.885	1.0488	1.5854	0.5854	1.0732		0	9.9512	0	3.31707		27.885	1.0732	3.31707
28.205	2.3659	2.2927	0.3659	1.67483		0.3902	4.1707	0.2195	1.59347		28.205	1.67483	1.59347
28.526	2.5854	0.5854	0.4878	1.21953		0	0.5122	0	0.170733		28.526	1.21953	0.170733
28.846	3.8049	0.6341	0	1.47967		0	2.5854	0.4146	1		28.846	1.47967	1
29.167	4.7317	0.3415	0	1.69107		0	0.7073	1.0976	0.601633		29.167	1.69107	0.601633
29.487	4.2439	0.7561	1.0976	2.03253		0	0.0732	1.3659	0.4797		29.487	2.03253	0.4797
29.808	1.0244	0.2927	1.7317	1.01627		0	0.561	0.4634	0.341467		29.808	1.01627	0.341467
30.128	0.2195	0.6341	2.5366	1.13007		0	0.1707	1.6098	0.5935		30.128	1.13007	0.5935
30.449	0.6341	3.0488	1.7561	1.813		0.1707	0	0.6098	0.260167		30.449	1.813	0.260167
30.769	1.0488	4.6829	1.1951	2.30893		3.4146	0	0.1463	1.18697		30.769	2.30893	1.18697
31.09	1.1951	6.5366	0.5366	2.7561		3.9268	0	3.122	2.3496		31.09	2.7561	2.3496
31.41	2.1951	6.0976	0.3902	2.8943		1.2195	0.7561	3.5366	1.8374		31.41	2.8943	1.8374
31.731	2.7073	4.0488	0	2.25203		0.122	2.2683	4.9024	2.4309		31.731	2.25203	2.4309
32.051	0.1463	7.6098	0	2.58537		0	1.4146	6.8049	2.73983		32.051	2.58537	2.73983
32.372	0.1463	7.7317	0	2.626		0	2.0976	2.3659	1.48783		32.372	2.626	1.48783
32.692	0.3902	4.0976	0	1.49593		0	1.3415	0	0.447167		32.692	1.49593	0.447167
33.013	1.6098	1.2439	0	0.951233		0	0.122	0.4878	0.203267		33.013	0.951233	0.203267
33.333	2.5122	3.8293	0	2.11383		0	0.7561	2.4146	1.0569		33.333	2.11383	1.0569
33.654	1.561	9.3659	0	3.6423		0.0488	1.1707	2.9024	1.37397		33.654	3.6423	1.37397
33.974	0.9268	9.3415	0.3171	3.52847		0.3171	0.9512	1.439	0.902433		33.974	3.52847	0.902433
34.295	0.8537	2.439	0	1.09757		2.439	0.1463	0.1707	0.918667		34.295	1.09757	0.918667
34.615	0.0488	0.4878	0	0.178867		1.1463	0.8537	0.5366	0.845533		34.615	0.178867	0.845533
34.936	1.9512	1.2927	0	1.0813		0	0.8537	0.2195	0.357733		34.936	1.0813	0.357733
35.256	3.878	1.878	0.2683	2.0081		0	2.2683	0.6585	0.9756		35.256	2.0081	0.9756
35.577	2.122	0.7561	0.6098	1.16263		0	1.878	1.6341	1.1707		35.577	1.16263	1.1707
35.897	1.5854	2.0244	0	1.20327		0	0.122	0	0.0406667		35.897	1.20327	0.0406667
36.218	1.6829	2.2439	0.4634	1.4634		0	0.3171	0	0.1057		36.218	1.4634	0.1057
36.538	0.7317	1.6585	0	0.796733		0	1.0488	1.5854	0.878067		36.538	0.796733	0.878067
36.859	1.5366	2.2683	0	1.2683		0.0976	1.1951	0.5366	0.609767		36.859	1.2683	0.609767
37.18	1.561	3.6098	0.6829	1.95123		0	2.5366	0.7073	1.0813		37.18	1.95123	1.0813
37.5	2.3902	4.439	1.8537	2.8943		0	1.8049	0.5854	0.796767		37.5	2.8943	0.796767
37.821	0.9756	3.6829	0.0976	1.58537		0	1.878	0.2683	0.715433		37.821	1.58537	0.715433
38.141	0.561	4.8049	0	1.78863		0	1.6829	2.9512	1.5447		38.141	1.78863	1.5447
38.462	0.6585	3.5366	0	1.39837		0	0.561	9.8049	3.4553		38.462	1.39837	3.4553
38.782	1.5366	1.3415	0	0.959367		0.1707	1.5366	10.561	4.08943		38.782	0.959367	4.08943
39.103	1.6098	1.7317	0	1.11383		0	0.3171	5.3659	1.89433		39.103	1.11383	1.89433
39.423	0.8049	3.5122	1	1.77237		0	0.1463	1.3415	0.495933		39.423	1.77237	0.495933
39.744	0.8049	4.3659	1.7317	2.30083		0	0.0976	1.878	0.658533		39.744	2.30083	0.658533
40.064	3.0488	0.6341	0.0732	1.25203		0	0.0732	1.6098	0.561		40.064	1.25203	0.561
40.385	4.0244	0.0976	0.4878	1.5366		0	0.4634	0.6829	0.3821		40.385	1.5366	0.3821
40.705	2.3902	0	3.7805	2.0569		0	0.2927	0.1951	0.1626		40.705	2.0569	0.1626
41.026	3.8293	0.1951	11.0244	5.01627		0	0.7317	1.1463	0.626		41.026	5.01627	0.626
41.346	2.1463	0	22.1951	8.1138		0	0.5366	0.1707	0.235767		41.346	8.1138	0.235767
41.667	0.3171	0.1463	20.6341	7.0325		0	0.6098	1.1707	0.5935		41.667	7.0325	0.5935
41.987	0.5854	0.9024	8.3659	3.28457		0.1463	0.4878	0.439	0.3577		41.987	3.28457	0.3577
42.308	2.3902	4.9756	2.5122	3.29267		0	0.7073	0.2439	0.317067		42.308	3.29267	0.317067
42.628	3.0488	6.8049	4.0976	4.65043		0	0.2195	1.4634	0.560967		42.628	4.65043	0.560967
42.949	5.561	5.0488	4.7561	5.12197		0	0.6585	3	1.2195		42.949	5.12197	1.2195
43.269	2.9512	9.561	4.2195	5.57723		0	0	0.6829	0.227633		43.269	5.57723	0.227633
43.59	1.2195	9.3171	5.3415	5.2927		0	0.0244	0.1463	0.0569		43.59	5.2927	0.0569
43.91	0.3659	4.6098	8.8293	4.60167		0	0.8293	0	0.276433		43.91	4.60167	0.276433
44.231	0.3902	1.3415	6.0976	2.60977		0	1.6585	0.3415	0.666667		44.231	2.60977	0.666667
44.551	1.0244	0	2.7561	1.26017		0	0.878	0.3902	0.422733		44.551	1.26017	0.422733
44.872	3.0488	0.5366	1.6341	1.73983		0	0.2195	1.9512	0.723567		44.872	1.73983	0.723567
45.192	1.6585	2.2683	2.1707	2.0325		0	0.7805	1	0.5935		45.192	2.0325	0.5935
45.513	1.0244	4.4878	3.5122	3.00813		0	0.9024	1.6585	0.853633		45.513	3.00813	0.853633
45.833	2.0976	4.2927	1.3902	2.5935		0	0.0732	1.2439	0.439033		45.833	2.5935	0.439033
46.154	5.7317	3.4634	2.6585	3.9512		0	0.2439	1	0.414633		46.154	3.9512	0.414633
46.474	6	2.2195	3.5122	3.91057		0	0.0244	3.2927	1.1057		46.474	3.91057	1.1057
46.795	8.6585	1.4878	2.5366	4.22763		0	0.3171	10.5854	3.63417		46.795	4.22763	3.63417
47.115	7.9512	1.4878	4.5854	4.6748		0	0.439	12.2439	4.22763		47.115	4.6748	4.22763
47.436	4.3171	4.3902	3.8049	4.17073		0	0.3415	13.1951	4.5122		47.436	4.17073	4.5122
47.756	2.0732	8.0976	2.3902	4.187		0	0.5366	5.9756	2.17073		47.756	4.187	2.17073
48.077	0.6829	11.561	3.1951	5.14633		0	0.2195	4.8049	1.6748		48.077	5.14633	1.6748
48.397	0.6829	11.122	1.3659	4.39027		0	0.2683	4.0244	1.4309		48.397	4.39027	1.4309
48.718	0.6829	7.9024	3.9024	4.16257		0	0.2683	1.9512	0.739833		48.718	4.16257	0.739833
49.038	2.6098	7.0488	6.9268	5.52847		0	0.0488	1.3171	0.4553		49.038	5.52847	0.4553
49.359	6.3659	5.5854	8.1707	6.70733		0.122	0.5122	1.1463	0.5935		49.359	6.70733	0.5935
49.68	10.2439	2	10.2195	7.4878		1.4146	1.2683	1.2195	1.3008		49.68	7.4878	1.3008
50	8.5854	2.2439	12.878	7.90243		2.0732	2.7805	0.6341	1.82927		50	7.90243	1.82927
50.321	12.5854	3.5366	9.7805	8.63417		0	2.0732	1.0732	1.0488		50.321	8.63417	1.0488
50.641	21.5122	2.3659	7.122	10.3334		0	1.3902	3.439	1.60973		50.641	10.3334	1.60973
50.962	27.878	3.878	9.2927	13.6829		0	1.439	6.7561	2.7317		50.962	13.6829	2.7317
51.282	20.2927	10.0244	9.8537	13.3903		0	1.2195	11.2195	4.14633		51.282	13.3903	4.14633
51.603	10.3902	13.878	11.4146	11.8943		0	1.3415	13.8293	5.05693		51.603	11.8943	5.05693
51.923	6.7317	18.8537	6.9024	10.8293		0	3.3415	8	3.7805		51.923	10.8293	3.7805
52.244	4.3171	15.1463	4.5366	8		0.0488	3.6098	5.7317	3.1301		52.244	8	3.1301
52.564	2.7317	8.3659	6.6341	5.91057		0	2.2927	5.9756	2.7561		52.564	5.91057	2.7561
52.885	6.6341	10.1463	13.878	10.2195		0.0244	2.0976	4.7073	2.27643		52.885	10.2195	2.27643
53.205	12.0244	6.3415	12.6341	10.3333		0.0488	1.0732	2.439	1.187		53.205	10.3333	1.187
53.526	19.1707	2.7561	13	11.6423		0	1.5122	0.122	0.544733		53.526	11.6423	0.544733
53.846	16.1707	2.7805	13.9512	10.9675		0	0.8293	0.2927	0.374		53.846	10.9675	0.374
54.167	9.1951	3.6829	7.3171	6.7317		0.0732	0.0244	0.6585	0.252033		54.167	6.7317	0.252033
54.487	5.7317	4.2927	4.6585	4.8943		0.1707	2.0488	0.4634	0.8943		54.487	4.8943	0.8943
54.808	5.7073	4.8537	6.5122	5.69107		5.0976	9.9024	2.8049	5.93497		54.808	5.69107	5.93497
55.128	2.6585	8.7317	5.439	5.60973		10.5854	8.0244	4.6341	7.74797		55.128	5.60973	7.74797
55.449	2.1951	17.3415	5.878	8.47153		5.0488	2.2927	4.5854	3.97563		55.449	8.47153	3.97563
55.769	2.9512	21.1951	4.8293	9.65853		0.3902	2.0976	6.8537	3.11383		55.769	9.65853	3.11383
56.09	4.6098	14.878	3.4878	7.65853		1.5122	1.439	9.8049	4.25203		56.09	7.65853	4.25203
56.41	3.8537	11.439	8.2927	7.8618		2.4146	0.8293	6.7561	3.33333		56.41	7.8618	3.33333
56.731	5.6098	4.0976	9.4878	6.3984		1.7317	0.561	5.122	2.47157		56.731	6.3984	2.47157
57.051	8.878	3.9512	11.122	7.98373		0.1951	0.5122	5.7561	2.15447		57.051	7.98373	2.15447
57.372	24.5854	6.6341	18.9756	16.7317		0	0.3902	3.5366	1.30893		57.372	16.7317	1.30893
57.692	32.7561	8.1707	11.561	17.4959		0	0.2927	2.439	0.910567		57.692	17.4959	0.910567
58.013	27.561	1.9756	1.3415	10.2927		0	0.2195	3.4878	1.23577		58.013	10.2927	1.23577
58.333	12.8049	2.4634	1.0732	5.44717		0	0.0732	5.1707	1.74797		58.333	5.44717	1.74797
58.654	2.8537	6.4634	3.1463	4.15447		0.0732	0.0732	5.1951	1.7805		58.654	4.15447	1.7805
58.974	1.5366	4.2683	6.9512	4.25203		0	0.0488	6.4146	2.15447		58.974	4.25203	2.15447
59.295	6.6585	2.7073	7.4146	5.59347		0	0.0244	2.6829	0.902433		59.295	5.59347	0.902433
59.615	23.4146	5.7561	8.2683	12.4797		0.0976	0.0976	0.5122	0.2358		59.615	12.4797	0.2358
59.936	35.4878	3.2683	7.122	15.2927		1.5122	0	0.1707	0.560967		59.936	15.2927	0.560967
60.256	33.3171	3.2927	12.0244	16.2114		0.9024	0.9756	2.2439	1.37397		60.256	16.2114	1.37397
60.577	19.3659	3.7561	10.9756	11.3659		0.1951	0.7561	7.561	2.8374		60.577	11.3659	2.8374
60.897	6.5854	5.0488	14.1951	8.60977		3.6098	0.3415	11.6098	5.18703		60.897	8.60977	5.18703
61.218	2.8293	5	15.6341	7.82113		8.0488	0.1707	6.0488	4.7561		61.218	7.82113	4.7561
61.539	2.5366	7.3171	18.0732	9.30897		9.2683	1.0244	4.0732	4.78863		61.539	9.30897	4.78863
61.859	7.1463	11.3171	17.3659	11.9431		4.4634	1.1951	5.5122	3.72357		61.859	11.9431	3.72357
62.18	9.3659	20.4878	10.3171	13.3903		0.2195	0.561	4.5854	1.78863		62.18	13.3903	1.78863
62.5	6.7317	18.2195	8.7317	11.2276		0	1.122	7.1707	2.76423		62.5	11.2276	2.76423
62.821	3.8049	13.2927	12	9.6992		0	0.0244	4.3171	1.44717		62.821	9.6992	1.44717
63.141	2.5854	6.0244	21.3659	9.9919		0	0.561	4.3659	1.6423		63.141	9.9919	1.6423
63.462	3.0244	6.4146	27.3415	12.2602		0	1.8293	6.439	2.7561		63.462	12.2602	2.7561
63.782	1.5122	8.9024	27.3171	12.5772		0	5.6585	6.1707	3.94307		63.782	12.5772	3.94307
64.103	4	7.3171	26.4634	12.5935		0	1.3659	6.5122	2.62603		64.103	12.5935	2.62603
64.423	19.4634	11.9024	18.8049	16.7236		0	0.2927	13.9512	4.74797		64.423	16.7236	4.74797
64.744	26.9024	11.4878	15.6098	18		0	0.9024	15.3659	5.42277		64.744	18	5.42277
65.064	21.1707	9.2683	17.0244	15.8211		0	0.7317	8.7805	3.17073		65.064	15.8211	3.17073
65.385	14.561	10	13.2927	12.6179		0.6341	2.5366	5.0976	2.7561		65.385	12.6179	2.7561
65.705	10.6585	11.9024	9.8537	10.8049		2.7317	1.6098	1.4878	1.9431		65.705	10.8049	1.9431
66.026	7.5366	11.8537	13.7073	11.0325		3.6585	0.0976	3.5366	2.4309		66.026	11.0325	2.4309
66.346	4.561	13.7561	13.7073	10.6748		0.2439	0.2195	7.8049	2.7561		66.346	10.6748	2.7561
66.667	5	16.4878	7.5854	9.69107		3.878	0.1463	12.4146	5.47963		66.667	9.69107	5.47963
66.987	9.6341	17.3171	5.1951	10.7154		14.2195	0.3902	13.2195	9.2764		66.987	10.7154	9.2764
67.308	12.4634	21.0976	6.7561	13.439		10.1463	0.2683	6.9024	5.77233		67.308	13.439	5.77233
67.628	19.6585	18.9756	8.7561	15.7967		1.6341	0.878	5.439	2.65037		67.628	15.7967	2.65037
67.949	25.1707	2.2683	7.9268	11.7886		0.0732	4.4146	2.4634	2.31707		67.949	11.7886	2.31707
68.269	21.3171	1.3171	5.2683	9.30083		0.3659	4.5366	3.3171	2.73987		68.269	9.30083	2.73987
68.59	24.2683	4.7073	6.0488	11.6748		0	2.2683	5.3659	2.54473		68.59	11.6748	2.54473
68.91	21.0732	8.8537	10.8537	13.5935		0	5.1707	3.5122	2.8943		68.91	13.5935	2.8943
69.231	11.6098	9.1707	11	10.5935		0	8.7805	6.3902	5.0569		69.231	10.5935	5.0569
69.551	7.7317	7.5122	12.4146	9.2195		0	11.1463	5.7561	5.63413		69.551	9.2195	5.63413
69.872	9.9268	4.7073	15.2927	9.9756		0	14.0976	3.9512	6.01627		69.872	9.9756	6.01627
70.192	12.9756	1.9024	21.6098	12.1626		0	8.7317	8.9512	5.8943		70.192	12.1626	5.8943
70.513	18.0488	0.439	17.4146	11.9675		0	3.5122	17.1707	6.8943		70.513	11.9675	6.8943
70.833	22.8049	5.439	18.8049	15.6829		0.6829	1.561	16.9512	6.39837		70.833	15.6829	6.39837
71.154	20.5854	7.7561	21.9512	16.7642		3.122	0.2439	16.2439	6.5366		71.154	16.7642	6.5366
71.474	24.561	5.9268	16.6829	15.7236		1.878	0.2195	16.6341	6.24387		71.474	15.7236	6.24387
71.795	51.0732	11.2683	5.7073	22.6829		0	1.0976	15.561	5.55287		71.795	22.6829	5.55287
72.115	53.6585	9.1707	6.2683	23.0325		0	2.7073	8.3171	3.6748		72.115	23.0325	3.6748
72.436	39.3171	5.4878	11.9268	18.9106		0	0.1707	8.3659	2.84553		72.436	18.9106	2.84553
72.756	24.122	4.5366	20.6585	16.439		0	1.7805	7.878	3.2195		72.756	16.439	3.2195
73.077	19.8049	3.9756	22.2683	15.3496		0.1463	0.6829	9.8049	3.5447		73.077	15.3496	3.5447
73.397	27.5122	9.6829	18.8049	18.6667		1.1463	0	9.1707	3.439		73.397	18.6667	3.439
73.718	20.9268	26.0976	18.8537	21.9594		1.2927	1.122	6.4634	2.95937		73.718	21.9594	2.95937
74.039	11.7317	35.878	21.0244	22.878		0.2927	2.4634	6.9024	3.2195		74.039	22.878	3.2195
74.359	25.9024	23.8049	18.6098	22.7724		0.3659	1.7317	6.3902	2.82927		74.359	22.7724	2.82927
74.68	37.3171	11.8293	21.6098	23.5854		1	0.9512	11.5122	4.4878		74.68	23.5854	4.4878
75	30.2927	10.9024	36.2195	25.8049		1.6341	0.1707	14.1707	5.32517		75	25.8049	5.32517
75.321	25.439	22.7073	33.2195	27.1219		8.7073	0.4146	15.8537	8.3252		75.321	27.1219	8.3252
75.641	37.9512	36.0244	21.7073	31.8943		9.7073	0.3902	12.2195	7.439		75.641	31.8943	7.439
75.962	46.4878	32.8293	11.1463	30.1545		2.3902	0.3902	18.6098	7.13007		75.962	30.1545	7.13007
76.282	50.7561	27.9512	11.6098	30.1057		0	0.1951	19.8293	6.6748		76.282	30.1057	6.6748
76.603	42.7317	22.9512	12.6829	26.1219		0	0.0488	19.9756	6.6748		76.603	26.1219	6.6748
76.923	31.6098	23.7073	5.9268	20.4146		0.8293	0.2927	24.122	8.41467		76.923	20.4146	8.41467
77.244	21.7317	36.5122	11.7317	23.3252		4.1463	1.122	28.6341	11.3008		77.244	23.3252	11.3008
77.564	17.122	39.7805	24.4146	27.1057		8.878	1.5854	28.6829	13.0488		77.564	27.1057	13.0488
77.885	9.9268	34.8537	26.561	23.7805		9.3415	3.6585	18.9512	10.6504		77.885	23.7805	10.6504
78.205	8	28.6341	20.1463	18.9268		6.5366	1.561	16.0976	8.06507		78.205	18.9268	8.06507
78.526	11.9024	17.439	20.2439	16.5284		4	0.9512	16.2439	7.06503		78.526	16.5284	7.06503
78.846	13.4878	5.878	12.7317	10.6992		8.7317	2.561	16.3659	9.21953		78.846	10.6992	9.21953
79.167	17.5366	12.3171	2.9024	10.9187		18.1707	2.6829	24.2683	15.0406		79.167	10.9187	15.0406
79.487	23.0244	21.1707	2.6098	15.6016		18.8537	1.8293	27.0976	15.9269		79.487	15.6016	15.9269
79.808	26.9512	17.1951	7.5854	17.2439		9.4878	1.1951	26.7073	12.4634		79.808	17.2439	12.4634
80.128	21.8293	4.7073	7.2439	11.2602		6.1951	0.2927	22.2195	9.5691		80.128	11.2602	9.5691
80.449	22.6098	0.4878	7.9756	10.3577		4.5122	0.4878	26.6829	10.561		80.449	10.3577	10.561
80.769	23	1.9512	20.5122	15.1545		10.8293	1.0732	33.2927	15.0651		80.769	15.1545	15.0651
81.09	15.7073	4.3659	21.7073	13.9268		25.7317	1.4634	34.3902	20.5284		81.09	13.9268	20.5284
81.41	10.7561	10.5366	11.3659	10.8862		17.5122	1.6829	32.6098	17.2683		81.41	10.8862	17.2683
81.731	11.3171	25.6585	8.9268	15.3008		4.2683	5.2927	40.6341	16.7317		81.731	15.3008	16.7317
82.051	15.6098	30.3171	10.6829	18.8699		6.2927	6.3415	44.0732	18.9025		82.051	18.8699	18.9025
82.372	15.5122	26.2439	9.2439	17		6.1951	5.7317	30.122	14.0163		82.372	17	14.0163
82.692	9.2195	11.4634	6.2683	8.98373		7.561	8.9268	19.7561	12.0813		82.692	8.98373	12.0813
83.013	2.561	0.8293	7.3171	3.56913		6.6585	12.7561	19.7317	13.0488		83.013	3.56913	13.0488
83.333	3.5366	0.8049	3.9024	2.74797		17.9756	14.1707	22.1707	18.1057		83.333	2.74797	18.1057
83.654	13.122	0.561	3.8293	5.83743		27.9268	10.8049	24.5366	21.0894		83.654	5.83743	21.0894
83.974	25.878	0.8293	6.2439	10.9837		24.3415	13.0244	18.9024	18.7561		83.974	10.9837	18.7561
84.295	42.6585	1.2195	1.2927	15.0569		18.3171	13.2683	23.8293	18.4716		84.295	15.0569	18.4716
84.615	53.4146	3.5854	0.2439	19.0813		11.6829	22.3902	27.6585	20.5772		84.615	19.0813	20.5772
84.936	48.1463	11.561	1.9268	20.5447		4	23.9512	21.5366	16.4959		84.936	20.5447	16.4959
85.256	45.0244	26.1951	3.878	25.0325		0.3171	18.561	22.9756	13.9512		85.256	25.0325	13.9512
85.577	42.1951	37.9512	7.7561	29.3008		0.6585	12.1707	21.8293	11.5528		85.577	29.3008	11.5528
85.897	32.3171	37.8537	7.1707	25.7805		1.0488	22.6829	13.7805	12.5041		85.897	25.7805	12.5041
86.218	39.2439	25.0976	6.5366	23.626		0.3171	29.122	9.9268	13.122		86.218	23.626	13.122
86.539	31.7805	8.9756	6.3902	15.7154		0.0976	23.7805	9.0732	10.9838		86.539	15.7154	10.9838
86.859	19.7073	2.8293	6.2195	9.58537		0	32.878	8.8537	13.9106		86.859	9.58537	13.9106
87.18	12	1.1707	6.561	6.57723		0	32.9268	6.2439	13.0569		87.18	6.57723	13.0569
87.5	10.1951	2.3171	12.0488	8.187		0.0976	32.5854	6.4634	13.0488		87.5	8.187	13.0488
87.821	5.7073	3	23.1951	10.6341		0.7561	38.5122	8.5122	15.9268		87.821	10.6341	15.9268
88.141	3.9268	1.3171	30.8293	12.0244		0	35.9024	16.2927	17.3984		88.141	12.0244	17.3984
88.462	7.561	4.0244	31.4634	14.3496		0	35.1951	18.2683	17.8211		88.462	14.3496	17.8211
88.782	7.2927	5.8049	23.6098	12.2358		0	40.561	17.5122	19.3577		88.782	12.2358	19.3577
89.103	5	5.1951	10.1463	6.78047		0.0732	32.0976	17.7805	16.6504		89.103	6.78047	16.6504
89.423	3.3659	1.3902	1.5366	2.09757		0	16.3171	21.8537	12.7236		89.423	2.09757	12.7236
89.744	7.3171	1.1707	1.0732	3.187		2.8293	21.7317	21.3171	15.2927		89.744	3.187	15.2927
90.064	25.9024	3.6098	6.2195	11.9106		17.1707	19.6829	21.0244	19.2927		90.064	11.9106	19.2927
90.385	42.8537	4.7317	9	18.8618		26.878	18.9756	20.9268	22.2601		90.385	18.8618	22.2601
90.705	50.6341	4.2927	3.6585	19.5284		31.1463	31.0244	16.7805	26.3171		90.705	19.5284	26.3171
91.026	39.4146	5.2195	0.7805	15.1382		46	43.7561	18.7805	36.1789		91.026	15.1382	36.1789
91.346	25.439	4.4878	0.5122	10.1463		50.9512	44.4146	24.4878	39.9512		91.346	10.1463	39.9512
91.667	14.439	16.122	1.4146	10.6585		52.0732	31	26.9512	36.6748		91.667	10.6585	36.6748
91.987	10.561	25.1707	1.7073	12.4797		47.0732	20.5854	27.1463	31.6016		91.987	12.4797	31.6016
92.308	5.8293	29.6098	5.7805	13.7399		39	33.1951	31.5122	34.5691		92.308	13.7399	34.5691
92.628	5.3659	32.6829	6.6341	14.8943		25.4634	37.8537	33.2927	32.2033		92.628	14.8943	32.2033
92.949	2.2683	22.8049	1.0488	8.70733		20.3902	33.0732	43.878	32.4471		92.949	8.70733	32.4471
93.269	2.3415	6.0488	0.122	2.83743		34.3415	20.7805	35.9024	30.3415		93.269	2.83743	30.3415
93.59	3.122	7.2927	0.4634	3.62603		23.7561	31.7561	26.439	27.3171		93.59	3.62603	27.3171
93.91	4.1463	6.2927	1.4878	3.9756		21.0244	30.7317	32.4146	28.0569		93.91	3.9756	28.0569
94.231	2.9512	3.9756	0.2195	2.3821		21.5122	25.5366	51.561	32.8699		94.231	2.3821	32.8699
94.551	1.878	1.9268	0	1.26827		16.4146	21.5854	52.6098	30.2033		94.551	1.26827	30.2033
94.872	0.6585	0.7805	0.5122	0.6504		13.9268	23.3415	48.9268	28.7317		94.872	0.6504	28.7317
95.192	1.6341	0.878	3.1463	1.88613		16.3171	16.6829	35.8293	22.9431		95.192	1.88613	22.9431
95.513	3.0976	1.7561	5.2927	3.38213		19.3902	14.561	40	24.6504		95.513	3.38213	24.6504
95.833	4.7561	0.2439	3.122	2.70733		24.6829	17.2683	55.6341	32.5284		95.833	2.70733	32.5284
96.154	5.1951	0.2439	1.3415	2.26017		35.5122	11.4878	68.0244	38.3415		96.154	2.26017	38.3415
96.474	9.5854	0.878	0.6585	3.7073		42.3902	8.6098	74.3659	41.7886		96.474	3.7073	41.7886
96.795	19.7805	5.3902	0.2927	8.4878		52.9024	10.9756	72.0244	45.3008		96.795	8.4878	45.3008
97.115	20.0488	8.9756	0	9.6748		60.6585	10.561	70.2439	47.1545		97.115	9.6748	47.1545
97.436	9.3902	6.9756	0.0732	5.47967		50.8293	8.3659	51.1951	36.7968		97.436	5.47967	36.7968
97.756	2.5366	4.7073	0	2.41463		51.8293	7.8537	42.3659	34.0163		97.756	2.41463	34.0163
98.077	0.2683	3.7317	0.3659	1.4553		54.8537	15.0976	35.7561	35.2358		98.077	1.4553	35.2358
98.397	2.7073	2.0732	0.1951	1.65853		53.9512	19.2927	40.5854	37.9431		98.397	1.65853	37.9431
98.718	5.7317	1.3171	0.7561	2.60163		37.7805	14.2927	32.0244	28.0325		98.718	2.60163	28.0325
99.039	5.8537	0.439	0.5366	2.27643		26.4878	17.5122	27.5854	23.8618		99.039	2.27643	23.8618
99.359	2.3659	1.6585	0.0732	1.36587		29.878	23.1463	31.2439	28.0894		99.359	1.36587	28.0894
99.68	1.9268	0.878	0	0.934933		25.3415	17.7073	19.2683	20.7724		99.68	0.934933	20.7724
100	8.3902	1	0	3.13007		30.1463	7.8537	30.9512	22.9837		100	3.13007	22.9837
100.321	19.1951	2.4878	0	7.22763		43.2927	5.8293	36.0732	28.3984		100.321	7.22763	28.3984
100.641	17.4634	1.3415	0.6098	6.47157		47.6585	7.4634	44.3415	33.1545		100.641	6.47157	33.1545
100.962	18.2195	1.4146	0.1707	6.6016		33.6829	6.2439	43.5366	27.8211		100.962	6.6016	27.8211
101.282	16.6585	1.7073	0.439	6.26827		23.2683	4.0488	29.2927	18.8699		101.282	6.26827	18.8699
101.603	8.7317	2.4878	0.5122	3.91057		10.8049	1.2927	29.4634	13.8537		101.603	3.91057	13.8537
101.923	3.122	3.2195	0.1951	2.17887		8.878	1.439	25.7805	12.0325		101.923	2.17887	12.0325
102.244	3.3171	4.4146	0.0488	2.5935		13.9756	2.9512	29.439	15.4553		102.244	2.5935	15.4553
102.564	3.9756	1.0244	0	1.66667		16.878	4.2439	16.9512	12.691		102.564	1.66667	12.691
102.885	1.1951	0.9268	0	0.7073		25.7805	7.6585	10.0976	14.5122		102.885	0.7073	14.5122
103.205	0.4634	1.8049	0	0.7561		36.1463	10.6098	7.1463	17.9675		103.205	0.7561	17.9675
103.526	0.878	1.7561	0.3171	0.983733		38.1951	13.7561	6.5854	19.5122		103.526	0.983733	19.5122
103.846	2	2.561	0	1.52033		31.9512	14.5122	14.9268	20.4634		103.846	1.52033	20.4634
104.167	3.2439	1.2683	0.4146	1.64227		21.9024	14.7805	20.8049	19.1626		104.167	1.64227	19.1626
104.487	1.8049	0.9268	0.7561	1.1626		10.0244	10.3171	15.0976	11.813		104.487	1.1626	11.813
104.808	0.3902	0.4878	0.6585	0.512167		0.878	3.6829	18.6585	7.7398		104.808	0.512167	7.7398
