# Supplementary material for: Feedback regulation of cytoneme-mediated transport shapes a tissue-specific FGF morphogen gradient
Source: eLife. 2018 Oct 17;7:e38137. doi: 10.7554/eLife.38137 (PMC6224196; doi:10.7554/eLife.38137)
Supplement: Figure 3—source data 2. [file elife-38137-fig3-data2.xlsx]

## Sheet: Sheet1
	# extracellular Bnl puncta on the cytoneme with no sybGRASP contact	# extracellular Bnl puncta on the cytoneme with sybGRASP contacts
	0	4	Unpaired t test results
	0	6	P value and statistical significance:
	0	6	The two-tailed P value is less than 0.0001
	0	11	By conventional criteria, this difference is considered to be extremely statistically significant.
	0	7
	1	16
	0	3
	3	7
	4	7
	2	3
	2	9
	2	18
	0	8
	2	6
	0
	0
	1
	0
	6
	6
	1
Average	1.42857	7.92857
