# Supplementary material for: Feedback regulation of cytoneme-mediated transport shapes a tissue-specific FGF morphogen gradient
Source: eLife. 2018 Oct 17;7:e38137. doi: 10.7554/eLife.38137 (PMC6224196; doi:10.7554/eLife.38137)
Supplement: Figure 4—source data 1. [file elife-38137-fig4-data1.xlsx]

## Sheet: Sheet1
	All the values are Bnl:GFP density (AU) in selected area	WT_clone	WT_control	WT_fold change	diaRNAi	diaRNAi_control	diaRNAi_fold decrease	nrgRNAi	nrgRNAi_control	nrgRNAi_fold decrease	snRNAi	snRNAi_control	snRNAi_fold decrease
		7.539	7.782	1.03223	1.289	5.503	4.2692	1.638	7.155	4.36813	2.166	12.927	5.96814
		5.992	4.967	0.828939	3.266	12.296	3.76485	2.921	5.968	2.04314	1.36	13.165	9.68015
		16.639	14.646	0.880221	0.687	4.228	6.15429	0.977	5.617	5.74923	2.556	14.789	5.78599
	average	10.0567	9.13167	0.913797	1.74733	7.34233	4.72945	2.09	5.265	2.51914	0.971	5.128	5.28115
	std dev.	5.75271	4.97865	0.105724	1.34921	4.33711	1.25946	1.9065	6.00125	3.66991	0.595	5.316	8.93445
		N=3			N=3			0.816281	0.820966	1.71092	0.776	5.384	6.93814
								N=4			1.404	9.4515	7.09801
											0.793226	4.61947	1.80911
											N=6
		WT	diaRNAi	nrgRNAi	snRNAi
	Bnl:GFP fold change (outside/inside clone)	1.03223	4.2692	4.36813	5.96814
	Bnl:GFP fold change (outside/inside clone)	0.828939	3.76485	2.04314	9.68015
	Bnl:GFP fold change (outside/inside clone)	0.880221	6.15429	5.74923	5.78599
	Bnl:GFP fold change (outside/inside clone)			2.51914	5.28115
	Bnl:GFP fold change (outside/inside clone)				8.93445
	Bnl:GFP fold change (outside/inside clone)				6.93814
		P value and statistical significance:
		diaRNAi_The two-tailed P value equals 0.0064
		By conventional criteria, this difference is considered to be very statistically significant.
		nrgRNAi_The two-tailed P value equals 0.0418
		By conventional criteria, this difference is considered to be statistically significant.
		snRNAi_ The two-tailed P value equals 0.0007
		By conventional criteria, this difference is considered to be extremely statistically significant.
