# Supplementary material for: Feedback regulation of cytoneme-mediated transport shapes a tissue-specific FGF morphogen gradient
Source: eLife. 2018 Oct 17;7:e38137. doi: 10.7554/eLife.38137 (PMC6224196; doi:10.7554/eLife.38137)
Supplement: Figure 4—source data 2. [file elife-38137-fig4-data2.xlsx]

## Sheet: Sheet1
		Intracellular Bnl:GFP density (AU)		extracellular Bnl:GFP density (AU)
	btlLOF analysis	btlLOF clone	control	btlLOF clone	control
	sample 1	0.638	6.047	1.994	4.31
	sample 2	0.982	4.761	1.738	4.322
	sample 3	1.279	9.634	2.297	3.19
	average	0.966333	6.814	2.00967	3.94067
	stdev	0.320787	2.52542	0.279829	0.650124
	P value and statistical significance:
	btlRNAi_intracellular GFP: The two-tailed P value equals 0.0164
	By conventional criteria, this difference is considered to be statistically significant.
	btlRNAi_extracellular GFP: The two-tailed P value equals 0.0091
	By conventional criteria, this difference is considered to be very statistically significant.
