# Supplementary material for: Feedback regulation of cytoneme-mediated transport shapes a tissue-specific FGF morphogen gradient
Source: eLife. 2018 Oct 17;7:e38137. doi: 10.7554/eLife.38137 (PMC6224196; doi:10.7554/eLife.38137)
Supplement: Figure 4—source data 3. [file elife-38137-fig4-data3.xlsx]

## Sheet: Sheet1
	extracellular Bnl:GFP density (AU)
	BtlGOF proximal clone	Control (equivalent position outside of clone)	fold difference (Btl GOF proximal clone/control)
	2.742	0.735	3.73061
	2.241	0.365	6.13973
	12.801	4.05	3.16074
	11.125	0.479	23.2255
