# Supplementary material for: Feedback regulation of cytoneme-mediated transport shapes a tissue-specific FGF morphogen gradient
Source: eLife. 2018 Oct 17;7:e38137. doi: 10.7554/eLife.38137 (PMC6224196; doi:10.7554/eLife.38137)
Supplement: Figure 5—source data 1. [file elife-38137-fig5-data1.xlsx]

## Sheet: Sheet1
		Distal clone	# cytonemes (<15 mm)	# cytonemes (>15 mm)
		sample 1	5	7
		sample 2	2	4						Proximal clone	# cytonemes (<15 mm)	# cytonemes (>15 mm)
		sample 3	0	3		Mid clone	# cytonemes (<15 mm)	# cytonemes (>15 mm)		sample 1	20	0
		sample 4	8	3		sample 1	24	2		sample 2	22	0
		sample 5	1	12		sample 2	39	0		sample 3	19	0
		sample 6	13	3		sample 3	10	0		sample 4	21	1
		sample 7	23	10		sample 4	22	9		sample 5	26	0
		sample 8	5	3		sample 5	19	0		sample 6	13	0
		Average	7.125	5.625		Average	22.8	2.2		Average	20.1667	0.166667
		Std.Dev.	7.6614	3.6228		Std.Dev.	10.5214	3.8987		Std.Dev.	4.2622	0.4082
			Distal clone	Mid clone	Proximal clone				Distal clone	Mid clone	Proximal clone
		# cytonemes (<15 mm)	5	24	20			# cytonemes (>15 mm)	7	2	0
		# cytonemes (<15 mm)	2	39	22			# cytonemes (>15 mm)	4	0	0
		# cytonemes (<15 mm)	0	10	19			# cytonemes (>15 mm)	3	0	0
		# cytonemes (<15 mm)	8	22	21			# cytonemes (>15 mm)	3	9	1
		# cytonemes (<15 mm)	1	19	26			# cytonemes (>15 mm)	12	0	0
		# cytonemes (<15 mm)	13		13			# cytonemes (>15 mm)	3		0
		# cytonemes (<15 mm)	23					# cytonemes (>15 mm)	10
		# cytonemes (<15 mm)	5					# cytonemes (>15 mm)	3
		Distal vs Mid: P<0.01						Distal vs Proximal: P<0.05
		Distal vs Proximal: P<0.05
