# Supplementary material for: Feedback regulation of cytoneme-mediated transport shapes a tissue-specific FGF morphogen gradient
Source: eLife. 2018 Oct 17;7:e38137. doi: 10.7554/eLife.38137 (PMC6224196; doi:10.7554/eLife.38137)
Supplement: Figure 5—source data 3. [file elife-38137-fig5-data3.xlsx]

## Sheet: Sheet1
	RFP clone, nsybGRASP
	Distal clone (CELL RANGE 1-4)	contact number				Mid clone (CELL RANGE 4-7)	contact number			Proximal clone (CELL RANGE 7-12)	contact number
	4-cell distal clone (cell1,2,3 from tip, 12 cells)	47				1-cell mid clone (cell 5 from tip, 11 cells)	10			3-cell proximal clone ( cell8,9,10 from tip, 12 cells)	0
	3-cell tip clone (cell 3,4 from tip, 12 cells)	63				3-cell mid clone (cell5,6 from tip, 12 cells)	9			2-cell proximal clone (cell6,7 from tip, 12 cells)	0
	3-cell tip clone (cell1,2,3 from tip, 12 cells)	25				3-cell mid clone (cell5,6,7 from tip, 12 cells)	2			5 cell proximal clone (cell6,7,8,9 from tip, 12 cells)	1
	4-cell tip clone (cell1,2,3,4 from tip, 12 cells)	25				2-cell mid clone (cell4,5 from tip, 12 cells)	2			1-cell proximal clone (cell 10 from tip, 12 cells)	0
	6-cell tip clone (cell1,2,3,4 from tip, 12 cells)	70				4 cell mid clone (cell4,5,6 from tip, 12 cells)	25			4 cell proximal clone (cell 6,7,8 from tip, 12 cells)	0
	4-cell tip clone (cell1,2,3,4 from tip, 12 cells)	23				4-cell mid clone (cell 5,6,7,8 from tip, 13 cells)	12			7 cell proximal clone(cell 9,10,11,12 from tip, 12 cells)	0
	4-cell tip clone(cell1,2,3,4 from tip, 11 cells)	71								2-cell proximal clone (cell 7,8 from tip, 12 cells)	0
										3 cell proximal clone (cell 9,10,11 from tip, 11 cells)	0
		Distal clone	Mid clone	Proximal clone
		47	10	0
		63	9	0
		25	2	1
		25	25	0
		70	12	0
		23		0
		71		0
				0
	average	46.2857	11.6	0.125
	Std.Dev.	21.9903	8.3845	0.3536
	Distal vs Mid: P<0.01
	Distal vs Proximal: P<0.01
