# Supplementary material for: Feedback regulation of cytoneme-mediated transport shapes a tissue-specific FGF morphogen gradient
Source: eLife. 2018 Oct 17;7:e38137. doi: 10.7554/eLife.38137 (PMC6224196; doi:10.7554/eLife.38137)
Supplement: Figure 6—source data 1. [file elife-38137-fig6-data1.xlsx]

## Sheet: Valuessty4
X	Bnl:GFP	Sty
0	3.5116	30
0.28	3.5581	30.8372
0.559	2.8837	27.0465
0.839	3.2326	26.4186
1.119	4.0698	26.4419
1.398	2.6744	27.3488
1.678	2.8605	27.8372
1.958	2.093	26.7674
2.237	3.1628	24.3488
2.517	4.3023	27.5349
2.797	3.7907	27.0698
3.076	4.5349	23.0698
3.356	2.8605	22.1163
3.636	2.093	22.5581
3.915	3.6977	19.6977
4.195	2.5814	24.0465
4.475	3.4186	21.3023
4.754	4.186	24.4419
5.034	3.5116	24.2791
5.314	2.5349	21.7674
5.593	1.8372	24.8605
5.873	3.1395	21.0698
6.153	4	22.4186
6.432	6.0233	22.1628
6.712	3.1163	17.2093
6.991	2.2326	18.4651
7.271	2.4651	20.2558
7.551	1.8372	25.7442
7.83	2.4651	29.093
8.11	3.7907	23.5814
8.39	2.6047	18.4884
8.669	4.6512	18.814
8.949	4.0465	18.186
9.229	6.5349	18.3953
9.508	5.1163	20.093
9.788	4.5814	23
10.068	4.5349	19.9535
10.347	3.1628	17.093
10.627	3.0698	16.3256
10.907	6.3256	19.7209
11.186	3.1628	20.5116
11.466	4.093	18.5581
11.746	4.7442	22.9302
12.025	4.0698	25.5349
12.305	3.8837	26.6047
12.585	4.5814	21.7209
12.864	3.0465	18.3721
13.144	1.6047	16.7442
13.424	4.5581	18.2791
13.703	4.4884	19.4419
13.983	6.4186	25.3721
14.263	4.6744	28.093
14.542	3.5814	21.907
14.822	6.2791	19.6977
15.102	8.3023	21.2558
15.381	5.3488	25.2326
15.661	4.2326	21.814
15.941	5.0465	21.2791
16.22	6.6512	23.5349
16.5	9.2558	24.0465
16.78	5.9767	23.5349
17.059	5.907	25.8605
17.339	11.2326	26.4419
17.619	6.5814	31.5349
17.898	5.2326	33.1395
18.178	6.9767	31.093
18.458	6.9535	33.6512
18.737	8.3721	36.4419
19.017	10.2558	36.093
19.297	9	32.2326
19.576	8.4186	31.5349
19.856	7.6744	29.814
20.135	12.6744	30.093
20.415	10.7674	22.8605
20.695	11.093	23.8837
20.974	10.093	28.7442
21.254	10.6512	26.0465
21.534	9.9535	27.0233
21.813	8.6047	25.3721
22.093	11.093	23.093
22.373	8.8605	23.2326
22.652	8.5814	22.186
22.932	9.3953	24.8837
23.212	6.3721	23.6977
23.491	9.3023	21.0698
23.771	5.5116	20.7674
24.051	4.1628	22.3488
24.33	3.5814	22.4884
24.61	6.8605	21.4884
24.89	6.5814	17.6279
25.169	4.3488	18.1628
25.449	4.5116	18.7907
25.729	3.6977	19.6744
26.008	3.7907	21.7674
26.288	5.3721	20.9767
26.568	8.907	21.5116
26.847	10.3488	18.8372
27.127	11.2558	18.4651
27.407	12.7209	21.6047
27.686	11.2093	23.1628
27.966	13.8605	17.5116
28.246	13.8605	15.814
28.525	13.8372	19.0233
28.805	14.9535	18.7442
29.085	17.0465	17.8372
29.364	8.4884	16.2326
29.644	9.6744	19.4884
29.924	10.9767	21.6977
30.203	9.7209	19.7442
30.483	12.4186	17.3256
30.763	10.907	17.2558
31.042	13.0465	18.6047
31.322	11.2326	18.6279
31.602	10.093	21.5349
31.881	6.093	18.9302
32.161	6.1163	21.1163
32.441	9.2093	21.7209
32.72	9.6512	21.8372
33	17.093	20.6977
33.279	23.5581	24.9535
33.559	21.5814	29.6279
33.839	15.2558	26.4419
34.118	22.3256	20.9302
34.398	22.3953	24.6512
34.678	31.4651	24.1395
34.957	31.0465	26.7209
35.237	28.2791	33.5349
35.517	21.7442	33.0698
35.796	15.3953	38.1395
36.076	11.4651	33.0698
36.356	12.9767	31.4419
36.635	9.7442	33.1395
36.915	10.3488	28.1628
37.195	12.6744	35.3953
37.474	14.0465	39.6512
37.754	12.6279	39.4651
38.034	11.6512	31.2326
38.313	14.6279	26.8605
38.593	12.186	31.0698
38.873	16.0465	29.4186
39.152	12.0698	23.4884
39.432	11.6512	27.1628
39.712	8.093	28.2558
39.991	9.3953	34
40.271	10.8372	32.4419
40.551	7.7209	28.5116
40.83	6.6279	32.9767
41.11	7.7907	26.7674
41.39	5.7209	25.3256
41.669	7.6744	28.5814
41.949	11.4186	27.8605
42.229	13.4186	27.5814
42.508	8.7674	25.5116
42.788	5.9767	28.5349
43.068	6.8372	37.6744
43.347	7.9767	36.2326
43.627	11.2093	31.6744
43.907	8.186	28.0233
44.186	6.7442	30.5116
44.466	6.7442	32.907
44.746	6.7442	32.3953
45.025	7.3721	36.0698
45.305	4.0698	36.186
45.585	7	30.0465
45.864	11.9535	26.8372
46.144	4.3953	26
46.423	7.5814	25.5581
46.703	7.2093	25.8837
46.983	7.3488	26.7442
47.262	9.5814	26
47.542	8.2558	28.7442
47.822	9.9302	25.7907
48.101	11.3256	23.8372
48.381	13.4884	23.814
48.661	12.6977	23.814
48.94	11.8837	25.6512
49.22	9.6744	29.1395
49.5	9.5116	27.9767
49.779	5.8372	23.7674
50.059	9.3256	27.0465
50.339	3.4884	25.0233
50.618	4.4651	25.3488
50.898	7.0698	24.2326
51.178	5.7674	24.7209
51.457	8.1628	27.2093
51.737	10.9535	27.6279
52.017	8.8837	32.1395
52.296	4.8837	25.1163
52.576	10	25.6977
52.856	7.7209	27.0698
53.135	11.4884	28.3953
53.415	10.8837	27.5349
53.695	16.2558	29.0465
53.974	13.9302	32.0465
54.254	10.1163	29.0465
54.534	10.2558	28.8372
54.813	14.2326	29.6744
55.093	12.6744	28.1628
55.373	10.7209	23.4651
55.652	17.7907	23.6512
55.932	11.0233	23.6744
56.212	6.4651	24
56.491	5	20.8837
56.771	4.4419	22.8837
57.051	5.1163	22.7674
57.33	6.2093	28.9535
57.61	5.9535	29.4651
57.89	5.907	23.1628
58.169	10.0233	23.4419
58.449	15.3023	23.186
58.729	11.907	28.5349
59.008	12.2326	32.1395
59.288	9.6279	28.0465
59.567	10.3023	28.3256
59.847	7.0465	27.7674
60.127	6.907	21
60.406	4.2558	23.9302
60.686	16.8837	29.814
60.966	20.7209	33.9535
61.245	15.1628	24.8837
61.525	13.186	25.7907
61.805	13.0465	27.4884
62.084	15.6279	24
62.364	12.6047	26.2093
62.644	15.3256	25.6512
62.923	16.2326	26.6047
63.203	13.6512	29.2558
63.483	12.6977	26.2326
63.762	8.4884	27.3256
64.042	8.907	27.7209
64.322	10.186	29.4884
64.601	11.3721	25.9535
64.881	12.4651	23.9767
65.161	9.2558	25.4419
65.44	12.4186	22.5814
65.72	11.1628	19.2326
66	7.1163	22.2093
66.279	8.1163	22.8372
66.559	11.8837	21.6744
66.839	8.907	23.1628
67.118	6.814	26.4651
67.398	6.7674	25.0465
67.678	9.093	26.7674
67.957	5.2558	26.5116
68.237	3.8605	33.5116
68.517	6.5581	40.5116
68.796	13.3256	39.6047
69.076	20.4186	45.3721
69.356	13.0698	43.3721
69.635	11.3721	36.0233
69.915	16.5116	30.3953
70.195	13.2791	29.6512
70.474	18.3256	26.7674
70.754	14.2791	30.4419
71.034	7.9767	31.9535
71.313	12.5814	29.2093
71.593	17.1395	30.1628
71.873	12.9767	29.8372
72.152	13.8837	27.4419
72.432	10.9302	22.7907
72.711	15.0698	24.6512
72.991	16.5581	25.4186
73.271	10.2558	26.7907
73.55	12.2093	31.814
73.83	13.7209	25.9302
74.11	14.8372	22.093
74.389	14.6047	25.5116
74.669	19.0233	32.1163
74.949	17.0233	26.5116
75.228	19.5349	26.0233
75.508	17.9767	24.3721
75.788	29.0233	26.4651
76.067	26.6744	34.5349
76.347	14.3256	33.8372
76.627	12.3488	23.2791
76.906	13.3256	23.3488
77.186	15.7209	22.6047
77.466	17.3488	23.4651
77.745	12.6512	24.4186
78.025	10.4651	26.1395
78.305	14.1628	25.5581
78.584	11.6279	24.0233
78.864	8.0698	26.3023
79.144	23.6977	34
79.423	31.6047	35.5581
79.703	12.1163	32.2326
79.983	11.3721	29.4186
80.262	25.3023	30.093
80.542	13.9535	25.5814
80.822	15.6977	28.9767
81.101	16.7907	38.4419
81.381	22.7209	33.3256
81.661	19.2326	25.4651
81.94	38.7907	25.3023
82.22	39.4651	25
82.5	27.0698	26.814
82.779	23.8372	28.3256
83.059	26.0465	26.4651
83.339	31.093	24.4186
83.618	35.8605	30.3488
83.898	38.4884	24.7442
84.178	28.3721	21.5814
84.457	21.9535	19.3721
84.737	17.3721	18.4884
85.017	32.3256	21.4186
85.296	45.3023	20.3023
85.576	45.7674	21.3488
85.855	32.814	23.8605
86.135	23.7907	27.6047
86.415	22.9535	27.6279
86.694	11.8372	26.7674
86.974	10.3488	40.9535
87.254	8.9302	54.2558
87.533	16.9302	52.3721
87.813	18.9767	46.4186
88.093	17.2093	51.2326
88.372	34.9302	56.9767
88.652	61.0465	56.8837
88.932	60.8837	56.7442
89.211	43.814	53.6744
89.491	37.7442	53.4186
89.771	43.907	56.9535
90.05	38.5116	60.6744
90.33	18.2093	58.7442
90.61	17.4884	58.7442
90.889	25.0465	57.6512
91.169	24.1628	62.1395
91.449	23.4651	57.6047
91.728	27.0233	53.8605
92.008	21.5349	60.814
92.288	29.2791	67.907
92.567	34.3488	57.4419
92.847	45.1163	55.4419
93.127	29.3256	56.186
93.406	32.814	47.093
93.686	37.1163	45.2791
93.966	26.186	48.3256
94.245	12.4884	43.3488
94.525	8.814	38.814
94.805	12.4884	41.0233
95.084	16.0698	34.3721
95.364	13.3023	27.7674
95.644	5.1395	33.9767
95.923	9.2326	30.8372
96.203	4.8837	29.4651
96.483	4.6977	30.9535
96.762	8.7907	31.4651
97.042	14.3023	33.6279
97.322	11.2326	36.186
97.601	7.6744	36.4186
97.881	6.6279	37.7674
98.161	10.4884	46.1628
98.44	14.3023	48.2093
98.72	12.5814	41.907
98.999	25.4186	49.9767
99.279	14.4884	49.8605
99.559	8.907	44.5814
99.838	13.3721	62.4186
100.118	11.3721	67.6977
100.398	17.0465	64.5349
100.677	16	53.5349
100.957	8.1628	58.5814
101.237	13.093	49.5116
101.516	12.7442	44.2791
101.796	11.4651	38.4884
