# Supplementary material for: Feedback regulation of cytoneme-mediated transport shapes a tissue-specific FGF morphogen gradient
Source: eLife. 2018 Oct 17;7:e38137. doi: 10.7554/eLife.38137 (PMC6224196; doi:10.7554/eLife.38137)
Supplement: Figure 6—source data 2. [file elife-38137-fig6-data2.xlsx]

## Sheet: pnt1Values
X	Bnl:GFP	pntP1-lacZ
0	8.175	13.7
0.238	2.25	13.425
0.476	3.15	15.475
0.714	5.65	14.5
0.952	2.625	9.4
1.19	1.875	8.975
1.428	0.375	7.1
1.666	2.375	9.5
1.904	3.25	10.425
2.142	2.125	11.65
2.3799	2.125	13.175
2.6179	4.625	11.075
2.8559	2.5	11.65
3.0939	4.375	9.75
3.3319	3.275	11.25
3.5699	5.375	11.975
3.8079	6.4	6.35
4.0459	6.025	6.5
4.2839	3.125	6.95
4.5219	7.675	8.825
4.7599	7.05	7.625
4.9979	3.375	6.575
5.2359	3.9	6.025
5.4739	3	6.85
5.7119	1.875	5.45
5.9499	3.9	5.275
6.1879	3.4	9.525
6.4259	1.875	11.625
6.6638	3.5	7.6
6.9018	1.75	10.375
7.1398	5.75	10.75
7.3778	4.5	5.1
7.6158	6	5.975
7.8538	4.8	6.55
8.0918	4.275	4.35
8.3298	2.75	6.65
8.5678	7.525	13.3
8.8058	7.55	13.775
9.0438	3.125	10.9
9.2818	5.25	6.3
9.5198	7.55	5.875
9.7578	2.875	3.2
9.9958	3.5	3.3
10.2338	6.925	4.25
10.4718	9.525	9.575
10.7098	5.775	8.875
10.9477	6.025	6.075
11.1857	6.025	3.525
11.4237	6.95	2.4
11.6617	7.025	4.025
11.8997	2.5	4.175
12.1377	1.375	10.175
12.3757	1.125	7.075
12.6137	1.25	8.875
12.8517	3.75	4.8
13.0897	3.25	4.1
13.3277	1	5.25
13.5657	2.125	5.65
13.8037	3	4.85
14.0417	3.125	3.125
14.2797	3.125	3.275
14.5177	5.4	1.75
14.7557	6.9	1.875
14.9937	6.75	4.35
15.2317	4.125	3.05
15.4696	2.25	6.025
15.7076	3.375	9.85
15.9456	4.9	13.25
16.1836	4.5	13.975
16.4216	8	6.9
16.6596	4.375	5.95
16.8976	5	9.425
17.1356	6.4	9.525
17.3736	4.875	6.325
17.6116	5.125	6.175
17.8496	5.875	7.675
18.0876	6.65	10.7
18.3256	7.375	3.525
18.5636	6.5	1.875
18.8016	4.75	2.75
19.0396	6.25	7
19.2776	5.5	6.95
19.5156	2.375	5.95
19.7535	2.75	8.275
19.9915	2.125	11.025
20.2295	4.775	10.35
20.4675	5.75	7.625
20.7055	6.05	9.35
20.9435	4.5	6.1
21.1815	2	6.7
21.4195	2.375	6.175
21.6575	5.525	3.375
21.8955	2.875	3.75
22.1335	2.25	8.1
22.3715	4.9	4.9
22.6095	8.675	3.65
22.8475	3.625	7.2
23.0855	6.15	8.85
23.3235	6	5.7
23.5615	7.15	4
23.7995	5.9	3.675
24.0374	6	5.175
24.2754	5.125	4.875
24.5134	7.55	4.475
24.7514	11.075	4.675
24.9894	5.875	5.925
25.2274	6.175	3.475
25.4654	4.5	5.125
25.7034	4.5	8.125
25.9414	2.5	8.8
26.1794	5.775	9.85
26.4174	5.75	6.225
26.6554	3.125	4.675
26.8934	3.375	7.5
27.1314	2.75	3.65
27.3694	3.25	4.375
27.6074	6.3	5.675
27.8454	9.3	12.2
28.0834	5	14.825
28.3214	7.45	8.15
28.5593	9.475	6.475
28.7973	10.25	6.875
29.0353	9.725	6.1
29.2733	10.175	6.5
29.5113	6.8	8.475
29.7493	5.625	6.6
29.9873	5.125	8.575
30.2253	7.55	4.5
30.4633	3.75	5.8
30.7013	7.575	12.175
30.9393	14.175	14.95
31.1773	9.675	14
31.4153	7.3	17.025
31.6533	7.525	18.75
31.8913	8.025	15.3
32.1293	11.05	19.375
32.3673	7	22.975
32.6053	6.65	15.225
32.8432	9.825	5.625
33.0812	6.525	5.05
33.3192	8.4	5.25
33.5572	9.775	6.775
33.7952	7.15	8.9
34.0332	6.55	14.875
34.2712	7	12.45
34.5092	6.625	20.525
34.7472	4.625	20.975
34.9852	3.875	11.25
35.2232	7.4	12.525
35.4612	7	12.525
35.6992	11.15	8.4
35.9372	11.525	6.3
36.1752	10.4	11.9
36.4132	10.3	11.225
36.6512	11.45	9.625
36.8892	12.975	12.225
37.1271	11.325	12.375
37.3651	11.975	13.15
37.6031	17.175	20.675
37.8411	14.875	20.975
38.0791	20.575	27.625
38.3171	17.5	35.45
38.5551	7.775	28.7
38.7931	8.375	23.425
39.0311	10.525	24.75
39.2691	10.25	25.8
39.5071	10.9	34.65
39.7451	14.3	38.225
39.9831	11.025	38.7
40.2211	13.3	43.95
40.4591	10.675	46.575
40.6971	11.075	43.675
40.9351	14.25	43.5
41.1731	9.525	58.225
41.411	7.775	51.825
41.649	6.4	44.575
41.887	11.675	47.325
42.125	10.425	50.2
42.363	9.625	43.525
42.601	8.25	38.8
42.839	12.275	29.775
43.077	9.625	27.3
43.315	23.5	24.775
43.553	27.95	17.425
43.791	17.475	13.2
44.029	14.55	16
44.267	15.225	23.875
44.505	11.525	28.575
44.743	21.275	31.075
44.981	13.925	30.425
45.219	12.45	39.425
45.457	14.725	39.15
45.695	21.05	39.325
45.9329	14.5	43.45
46.1709	9.375	63.35
46.4089	12.55	71.275
46.6469	11.45	63.3
46.8849	12.325	61.075
47.1229	7.125	65.2
47.3609	15.2	55.125
47.5989	18.2	46.95
47.8369	21.65	49.85
48.0749	20.45	52.675
48.3129	27.275	63.2
48.5509	25.225	59.575
48.7889	19	62.275
49.0269	15.55	62.05
49.2649	16.725	53.775
49.5029	17.725	60.125
49.7409	23.55	59.025
49.9789	22.425	45.45
50.2169	17.35	53.4
50.4548	22.6	54.925
50.6928	14.075	53.725
50.9308	19.525	39.925
51.1688	16.075	33.875
51.4068	20.125	32.475
51.6448	13.725	28.6
51.8828	16.375	38.35
52.1208	15.875	39
52.3588	12.525	38
52.5968	10.55	36.95
52.8348	12.2	41.875
53.0728	7.125	48.85
53.3108	12.425	55.525
53.5488	5.375	50.175
53.7868	5.875	44.35
54.0248	10.05	47.475
54.2628	18.55	56.65
54.5008	15.275	43.65
54.7387	13.225	40.15
54.9767	11.675	35.55
55.2147	9.675	37.625
55.4527	8.175	43.125
55.6907	13.725	52.825
55.9287	12.575	44.925
56.1667	13.625	43.775
56.4047	13.775	43.75
56.6427	9.925	47.075
56.8807	13.925	41.95
57.1187	16.4	56.45
57.3567	18.8	64.325
57.5947	29.925	55.775
57.8327	25.925	49.425
58.0707	14.8	54.425
58.3087	13.975	51.25
58.5467	19.85	66.225
58.7847	19.9	71.75
59.0226	20.275	56.2
59.2606	26.95	59.15
59.4986	14.55	65.775
59.7366	21.65	74.125
59.9746	15.325	79.9
60.2126	8.05	80.8
60.4506	3.375	79.55
60.6886	5.125	83.2
60.9266	11.05	84.475
61.1646	15.375	77.9
61.4026	26.4	72.625
61.6406	22.675	64.425
61.8786	27.375	53.55
62.1166	31.275	51.65
62.3546	25.375	40.8
62.5926	29.725	33.325
62.8306	19.225	28.05
63.0686	29.275	32.225
63.3065	46.475	42.125
63.5445	49.75	46.175
63.7825	39.35	39.525
64.0205	22.375	40.925
64.2585	17.225	36.65
64.4965	20.45	30.35
64.7345	22.25	33.675
64.9725	32.2	41.575
65.2105	26.9	36.45
65.4485	18.85	42.275
65.6865	22.175	46.925
65.9245	18.775	47.675
66.1625	19.7	46.8
66.4005	14.325	47.725
66.6385	20.9	51.75
66.8765	26.85	58.8
67.1145	21.15	53.3
67.3525	24.525	45.8
67.5905	20.15	46.1
67.8284	9.9	45.05
68.0664	13.1	35.375
68.3044	12.35	33.925
68.5424	26.525	30.925
68.7804	33.625	26.95
69.0184	23.7	21.375
69.2564	22.45	18.925
69.4944	21.675	18.3
69.7324	30.525	29.05
69.9704	25.85	36.9
70.2084	34.225	40.675
70.4464	42.05	44.625
70.6844	41.125	47.575
70.9224	29.825	42.6
71.1604	15.4	41.85
71.3984	14.225	45
71.6364	6.8	49.1
71.8744	8.65	52.35
72.1124	13.075	50.45
72.3503	8.625	53.175
72.5883	10.3	56.625
72.8263	5.875	55.2
73.0643	9	51.25
73.3023	10.275	51.45
73.5403	8.9	48.95
73.7783	12.575	46.95
74.0163	12.925	43.025
74.2543	23.1	35.2
74.4923	18.5	35.05
74.7303	23.35	41.025
74.9683	15.375	61.6
75.2063	9.05	61.85
75.4443	9.075	60.175
75.6823	10.3	62.95
75.9203	10.775	53.875
76.1583	10.15	51.525
76.3962	14.475	53.425
76.6342	18	55.15
76.8722	18.575	53.35
77.1102	17.075	48.475
77.3482	16.1	48.2
77.5862	18.9	45.15
77.8242	17.15	38.55
78.0622	15.55	30.5
78.3002	17.125	21.875
78.5382	15.975	17.275
78.7762	21.075	16.125
79.0142	38.075	18.025
79.2522	40.15	25.35
79.4902	53.275	32.6
79.7282	31.075	45.1
79.9662	24.825	52.05
80.2042	34.9	54.625
80.4422	27.025	56.775
80.6802	22.775	63.85
80.9181	23.475	67.75
81.1561	11.8	68.6
81.3941	13.35	64.675
81.6321	12	65.7
81.8701	9.8	54.85
82.1081	14.075	58.975
82.3461	14.15	59.9
82.5841	22.275	55.35
82.8221	26.775	49.15
83.0601	23.25	47.975
83.2981	21.35	50.7
83.5361	28.95	43.725
83.7741	45.425	53.2
84.0121	34.575	45.3
84.2501	25.925	42.125
84.4881	21.825	42.875
84.7261	45.525	47.075
84.9641	51.825	49.6
85.202	43.725	46.975
85.44	33.225	48.625
85.678	29.875	50.1
85.916	38.4	49.975
86.154	34.525	48.475
86.392	26.95	52.175
86.63	13.675	47.3
86.868	21.575	43.2
87.106	21.45	48.05
87.344	26.375	50.575
87.582	18.95	43.225
87.82	12.7	35.325
88.058	16.6	33.45
88.296	17.625	35.1
88.534	17.9	34
88.772	19.725	32.8
89.01	14.425	32.725
89.248	22.1	33.625
89.4859	27.6	29.65
89.7239	42.25	31.35
89.9619	37.3	30.85
90.1999	26.775	32.275
90.4379	24.6	35.8
90.6759	18.65	44.5
90.9139	20.9	46.225
91.1519	16.2	45.725
91.3899	12.95	48.2
91.6279	11.925	48.225
91.8659	17.8	50.35
92.1039	30.4	45.45
92.3419	39.475	32.05
92.5799	29.275	31.125
92.8179	21.575	32.475
93.0559	18.825	36.15
93.2939	18.35	32.15
93.5319	24.8	30.825
93.7699	23.325	34.975
94.0078	17.325	34.025
94.2458	18.725	27.65
94.4838	14.775	26.675
94.7218	13.65	23.675
94.9598	17.05	19.6
95.1978	15.95	21.65
95.4358	20.65	10.8
95.6738	12.975	3.2
