# Supplementary material for: Feedback regulation of cytoneme-mediated transport shapes a tissue-specific FGF morphogen gradient
Source: eLife. 2018 Oct 17;7:e38137. doi: 10.7554/eLife.38137 (PMC6224196; doi:10.7554/eLife.38137)
Supplement: Figure 6—source data 3. [file elife-38137-fig6-data3.xlsx]

## Sheet: Sheet1
X	Cut	Bnl:GFP
0	66.33	14.0227
0.321	71.716	14.6591
0.641	79.284	16.4886
0.962	82.773	15.0568
1.282	86.75	15.6591
1.603	89.602	16.4773
1.923	95.807	17.9318
2.244	97.864	18.0568
2.564	100.932	18.5568
2.885	98.659	18.0909
3.205	98.955	18.6705
3.526	95.511	19.3636
3.846	92.148	20.1364
4.167	91.5	17.3295
4.487	89.045	17.4318
4.808	89.705	16.3523
5.128	92.705	16.2159
5.449	96.386	16.7045
5.769	92.25	16.9545
6.09	101.773	17.9205
6.41	103.432	17.8864
6.731	106	17.5341
7.051	113.545	17.7159
7.372	117.409	17.625
7.692	112.83	16.6364
8.013	108.159	15.1932
8.333	98.818	14.6364
8.654	87.761	15.7273
8.974	74.352	17.375
9.295	65.102	20.2841
9.615	66.341	21.7955
9.936	71.443	20.6136
10.256	72.523	18.4432
10.577	73.648	19.0114
10.897	68.693	19.3636
11.218	66.83	18.5795
11.538	62.693	19.5795
11.859	59.818	19.2045
12.179	56.239	17.9773
12.5	55.341	17.0682
12.821	56.67	18.4318
13.141	60.307	19.9659
13.462	66.261	18.75
13.782	65.08	17.8295
14.103	63.841	17.5455
14.423	66.591	17.8295
14.744	74.409	16.4659
15.064	75.284	14.8182
15.385	78.341	12.1364
15.705	84.182	11.6705
16.026	94.92	11.8409
16.346	100.102	12.1136
16.667	100.966	11.7273
16.987	97.795	12.2727
17.308	88.693	12.5795
17.628	81.443	13.4091
17.949	75.273	14.8977
18.269	70.716	15.5227
18.59	71.83	16.6818
18.91	67.784	17.8977
19.231	63.977	18.5455
19.551	65.17	18.8295
19.872	65.011	18.4659
20.192	67.205	20.5341
20.513	73.284	20.9432
20.833	76.625	21.5568
21.154	73.489	21.9205
21.474	73.852	22.0455
21.795	78.193	20.7386
22.115	70.159	20.5795
22.436	63.648	21.125
22.756	66.795	24.3864
23.077	67.341	26.6023
23.397	64.25	24.3977
23.718	64.795	23.875
24.038	63.273	24.0909
24.359	65.42	24.3864
24.68	71.875	23.5455
25	82.023	20.1477
25.321	90.307	17.6932
25.641	98.477	14.9205
25.962	102.773	12.9773
26.282	105.045	11.6136
26.603	110.295	10.6364
26.923	118.045	10.9886
27.244	118.364	11.1818
27.564	117.398	11
27.885	123.102	13.125
28.205	125.034	12.5568
28.526	126.591	13.1023
28.846	118.102	12.3182
29.167	112.148	12.4773
29.487	111.318	13.2045
29.808	102.636	13.5227
30.128	97.989	12.8182
30.449	97.989	12.25
30.769	94.33	10.75
31.09	94.523	12.2841
31.41	82.67	14.4205
31.731	75.125	16.8295
32.051	70.727	19.1705
32.372	69.932	21.0568
32.692	70.102	21.1136
33.013	70.5	21.2841
33.333	74.034	22.375
33.654	77.284	18.6477
33.974	82.466	15.8523
34.295	83.057	15.0568
34.615	76.011	14.6705
34.936	74.807	15.9318
35.256	75.784	16.2159
35.577	74.011	17.7159
35.897	70.489	18.0682
36.218	67.057	20.2727
36.538	67.102	22.4886
36.859	71.011	23.7955
37.18	71.773	23.6364
37.5	71.386	21.9773
37.821	71.42	21.7727
38.141	69.852	21.1136
38.462	74.227	20.5909
38.782	75.966	20.25
39.103	70.955	21.5455
39.423	71.5	22.6818
39.744	70.841	22.2727
40.064	69.159	22.1364
40.385	64.057	22.6932
40.705	64.386	25.0909
41.026	69.011	30.0341
41.346	75.398	28.5455
41.667	77.761	22.1477
41.987	82.534	19.9205
42.308	84.159	20.5
42.628	85.045	21.1477
42.949	85.091	21.3523
43.269	86.841	21.7841
43.59	92.875	20.0909
43.91	98.125	19.6818
44.231	99.409	19.7614
44.551	93.932	20.0795
44.872	88.284	20.1818
45.192	83.386	18.2273
45.513	84.795	17.125
45.833	85.352	18
46.154	81.693	19.3636
46.474	82.159	20.1591
46.795	86.455	21.2727
47.115	86.136	20.0114
47.436	90.807	20.5
47.756	85.409	20.6932
48.077	80.489	21.0909
48.397	76.841	21.6591
48.718	81.489	21.3523
49.038	80.568	22.5795
49.359	80.568	24.3523
49.68	77.42	26.0341
50	76.386	26.7386
50.321	77.398	27.3409
50.641	81.977	28.4432
50.962	79.602	27.5795
51.282	80.739	24.2614
51.603	81.614	23.2273
51.923	79.875	22.5682
52.244	73.148	23.75
52.564	69.761	23.7727
52.885	76.409	23.4659
53.205	83.341	23.9886
53.526	83.352	26.3864
53.846	83.08	25.0682
54.167	84.966	24.6477
54.487	90.898	24
54.808	96.432	24.1023
55.128	101.591	24.6364
55.449	101.352	25.7159
55.769	97.159	25.4205
56.09	89.182	25.8295
56.41	80.295	25.5909
56.731	80.443	26.8636
57.051	77.727	27.7386
57.372	69.034	28.5568
57.692	59.966	33.0795
58.013	52.25	36.8864
58.333	52.023	34.6477
58.654	51.58	33.2955
58.974	52.523	34.9773
59.295	49.886	34.4659
59.615	47.102	31.9545
59.936	45.909	28.8068
60.256	49.375	26.8864
60.577	49.205	27.9205
60.897	49.034	32.0114
61.218	51.33	35.6136
61.539	49.091	35.5227
61.859	48.5	32.6364
62.18	50.511	32.3977
62.5	52.955	33.2727
62.821	58.091	33.3864
63.141	58.193	32.8409
63.462	55.648	32.4886
63.782	54.773	33.6591
64.103	59.295	32.4091
64.423	63.295	29.8409
64.744	60.648	30.6364
65.064	59.409	33.5227
65.385	60.648	36.625
65.705	61.386	36.5
66.026	58.182	35.7955
66.346	55.682	35.1023
66.667	55.864	30.9659
66.987	58.114	26.3295
67.308	64.693	24.7614
67.628	63.591	26.6705
67.949	63.193	28.1932
68.269	69.114	27.0114
68.59	72.398	25.1477
68.91	66.727	25.1023
69.231	59.773	25.4545
69.551	61.398	21.4659
69.872	57.455	18.5682
70.192	56.716	19.7727
70.513	55.239	19.4773
70.833	54.489	19.6023
71.154	47.92	20.8636
71.474	45.75	23.8182
71.795	43.966	25.9545
72.115	38.273	25.6364
72.436	39.273	26.8182
72.756	48.841	32.1477
73.077	53.091	35.8977
73.397	51.875	32.6364
73.718	51.273	31.8977
74.039	50.091	36.1591
74.359	50.057	37.0909
74.68	50.83	35.8864
75	47.83	33.4773
75.321	48.864	32.9886
75.641	45.614	34.2386
75.962	42.352	33.8182
76.282	42.114	31.375
76.603	44.42	32.5
76.923	48.182	33.875
77.244	52.534	38
77.564	51.693	39.1932
77.885	50.193	38.3864
78.205	45.864	38.125
78.526	41.284	45.7955
78.846	43.125	50.2159
79.167	41.227	50.8182
79.487	42.284	46.8295
79.808	41.682	45.4886
80.128	40.443	40.8864
80.449	42.352	38.9773
80.769	45.761	37.2727
81.09	46.966	41.1705
81.41	47.807	46.7273
81.731	49.182	51.2614
82.051	44.307	52.8295
82.372	43.432	46.9432
82.692	41.5	41.5682
83.013	39.716	39.4318
83.333	45.261	41.3636
83.654	44.739	41.25
83.974	46.955	38.1818
84.295	47.284	38.9432
84.615	50.591	40.3977
84.936	48.92	36.5
85.256	46.659	36.8182
85.577	49.943	41.9773
85.897	52.205	42.2273
86.218	48.773	41.5455
86.539	45.966	39.6818
86.859	49.432	39.3068
87.18	50.727	39.125
87.5	48.125	36.6932
87.821	46.261	35.8864
88.141	44.045	37.3409
88.462	42.898	33.5682
88.782	42.364	32.125
89.103	43.057	34.4659
89.423	42.386	35.7727
89.744	39	36.5682
90.064	36.886	39.8523
90.385	37.193	39.8864
90.705	36.886	40.5227
91.026	33.33	42.6932
91.346	33.977	49.1136
91.667	35.045	46.6364
91.987	36.591	43.0568
92.308	38.693	39.2159
92.628	41.057	39.4773
92.949	40.273	41.9318
93.269	42.182	49.3523
93.59	41.705	55.4091
93.91	48.716	52.3977
94.231	45.705	47.5114
94.551	38.341	50.3068
94.872	36.08	48.3295
95.192	33.648	41.8409
95.513	31.943	37.6477
95.833	33.943	34.5
96.154	31.489	33.9091
96.474	34.398	34.9205
96.795	35.568	40.3636
97.115	33.114	48.4318
97.436	34.659	48.6364
97.756	36.852	43.0682
98.077	37.455	41.8864
98.397	35.818	44.1364
98.718	36.261	48.3977
99.039	36.261	55.6591
99.359	32.375	54.6932
99.68	30.318	55.0795
100	35.898	53.4318
100.321	38.33	50.5568
100.641	40.659	44.4773
100.962	38.114	39.0682
101.282	32.443	37.1364
101.603	31.852	38.375
101.923	28.67	38.8182
102.244	29.5	37.4318
102.564	30.489	36
102.885	34.364	38.5114
103.205	36.773	42.7386
103.526	33.261	47.5568
103.846	32.386	44.1477
104.167	29.307	43.5455
104.487	26.875	45.1136
104.808	29.307	49.1136
105.128	26.534	47.125
105.449	25.114	47.2045
105.769	24.045	49.3977
106.09	23.159	43.4886
106.41	25.58	35.1932
106.731	25.193	33.4773
107.051	24.807	30.5568
107.372	26.386	27.8523
107.692	24.17	28.4205
108.013	23.034	29.1477
108.333	20.614	28.625
108.654	20.057	26.5455
108.974	22.114	26.8636
109.295	21.818	29.4205
109.615	24.659	28.5227
109.936	25.045	28.4545
110.256	27.773	33.5114
110.577	27.375	39.2159
110.898	28.227	41.0682
111.218	25.125	37.5114
111.539	27.375	41.0227
111.859	27.023	50.7386
112.18	24.523	57.4318
112.5	23.136	55.1705
112.821	20.864	51.6591
113.141	20.466	55.1591
113.462	19.091	57.4432
113.782	18.17	55.7955
114.103	19.795	52.0568
114.423	22.489	49.7273
114.744	24.42	50.8977
115.064	23.398	57.3295
115.385	21.614	61.4886
115.705	23.852	59.2045
116.026	24.42	52.9545
116.346	22.966	51.5114
116.667	19.227	47.9545
116.987	15.205	44.9091
117.308	15.25	44.8864
117.628	13.67	45.0227
117.949	14.841	41.7273
118.269	12.705	40.9886
118.59	12.807	45.9432
118.91	12.614	53.75
119.231	9.864	56.5
119.551	12.466	58.2955
119.872	10.739	55.25
120.192	9.261	57.75
120.513	13.239	56.6818
120.833	13.409	49.375
121.154	16.943	38.9318
121.474	19.909	31.5682
121.795	25.591	32.6705
122.115	24.318	37.1932
122.436	20.989	39.1705
122.756	22.932	42.625
123.077	25.977	42.6023
