# Supplementary material for: Feedback regulation of cytoneme-mediated transport shapes a tissue-specific FGF morphogen gradient
Source: eLife. 2018 Oct 17;7:e38137. doi: 10.7554/eLife.38137 (PMC6224196; doi:10.7554/eLife.38137)
Supplement: Figure 6—source data 4. [file elife-38137-fig6-data4.xlsx]

## Sheet: Yan Values
X	Yan	Bnl:GFP
0	19.595	0
0.307	24.514	0
0.613	45.865	0
0.92	77.892	0
1.227	96.973	0
1.534	111.649	0
1.84	129.595	0
2.147	146.351	0
2.454	155.081	0
2.761	158.514	0
3.067	167.054	0
3.374	173.973	0
3.681	172.135	0
3.988	175.162	0
4.294	180.297	0
4.601	173.568	0
4.908	168.757	0
5.215	161.135	0
5.521	163.162	0
5.828	165.946	0
6.135	170.757	0
6.442	174.378	0
6.748	169.946	0
7.055	165.081	0
7.362	160.216	0
7.669	149.811	0
7.975	141.595	0
8.282	137.459	0
8.589	128.054	0
8.896	106.054	0
9.202	72.054	0
9.509	45.649	0
9.816	53.162	0
10.123	70.541	0
10.429	82.838	0
10.736	91.622	0
11.043	96.946	0
11.35	103.027	0
11.656	106.216	0
11.963	108.568	0
12.27	110.162	0
12.577	110.486	0
12.883	112.486	0
13.19	112.73	0
13.497	116.459	0
13.804	116.135	0
14.11	113.676	0
14.417	112.703	0
14.724	113.595	0
15.031	116.27	0
15.337	119.378	0
15.644	118.973	0
15.951	110.595	0
16.258	103.216	0.2703
16.564	104.595	0.1081
16.871	103.541	0
17.178	100.162	0
17.485	95.405	0
17.791	92.189	0
18.098	83.595	0
18.405	55.649	0
18.712	40.351	0.4595
19.018	38.351	0.2162
19.325	40.297	0.5135
19.632	40.865	0.5676
19.939	43.514	1.2162
20.245	47.405	0.1622
20.552	51.27	0.2703
20.859	50.757	0
21.166	52.189	0
21.472	53.865	0
21.779	52.432	0
22.086	45.838	0
22.393	43.324	0
22.699	42.676	0
23.006	49.432	0
23.313	54.757	0
23.62	51.324	0.2162
23.926	41.027	0.5676
24.233	31.297	2
24.54	26.514	1.9459
24.847	24.811	1.5676
25.153	25.216	0.5135
25.46	28.351	0.1081
25.767	34.459	0
26.074	42.324	0
26.38	55.027	0
26.687	66.081	0
26.994	70.73	0
27.301	73.189	0
27.607	76.297	0
27.914	79.027	0
28.221	80.405	0
28.528	74.838	0
28.834	74.595	0
29.141	74.432	0.0541
29.448	73.378	0.1622
29.755	81.108	0.0541
30.061	86.189	0
30.368	89.378	0.1081
30.675	92.865	0
30.982	91.676	0.2703
31.288	88.703	0
31.595	82.081	0
31.902	76.946	0
32.209	71.757	0.3784
32.515	72.649	0.1081
32.822	68.486	0.2162
33.129	64.541	0.2162
33.436	60.324	0
33.742	61.432	0.0541
34.049	58.378	0.1081
34.356	58.73	0
34.663	65.595	0.3784
34.969	73.811	2.1081
35.276	71.459	2.3243
35.583	65.649	3.2432
35.89	66.865	4.1081
36.196	65.135	2.4324
36.503	60.405	0.8649
36.81	54.622	0
37.117	49	0
37.423	44.189	0
37.73	40.649	0
38.037	33.324	0
38.344	29.324	0
38.65	25.946	0
38.957	24.243	0
39.264	24.135	0.0541
39.571	22.676	0.6486
39.877	22.27	0.1622
40.184	21.73	1.0811
40.491	20.73	1.2973
40.797	21.27	3.5405
41.104	18.973	4.2703
41.411	18	4.027
41.718	18.162	2.7027
42.024	17.486	3.2432
42.331	16.973	6.3243
42.638	14.649	4.7297
42.945	15.378	2.5946
43.251	18.243	0.8649
43.558	18.541	1.6757
43.865	19.351	3.1622
44.172	17.541	3.9189
44.478	15.919	5.1081
44.785	13.622	3.8378
45.092	16.027	4.1351
45.399	19.216	2.4865
45.705	20.676	0
46.012	20.162	0.2162
46.319	19.351	0
46.626	22.108	0
46.932	26.892	0.3243
47.239	32.459	1.1081
47.546	36.486	0.6757
47.853	38.162	0.7838
48.159	39.811	1.973
48.466	38.405	2.1622
48.773	40.378	3.027
49.08	42.378	1.2703
49.386	45.757	0.3784
49.693	48.243	0
50	50.216	0.0541
50.307	54.459	0.3243
50.613	55.108	0.6216
50.92	54.162	0.7297
51.227	55.243	0.1081
51.534	53.081	0
51.84	52.216	0
52.147	54.649	0
52.454	56.108	0
52.761	57.378	0
53.067	54.243	0
53.374	55	0.4595
53.681	55.027	0
53.988	56.351	0
54.294	57.892	0
54.601	61.649	0
54.908	64.811	0
55.215	63.054	0
55.521	57.162	0.2703
55.828	53.892	0.0541
56.135	50.243	0.0541
56.442	48.081	0.0541
56.748	44.162	0.7838
57.055	41.351	1.8378
57.362	39.108	3.7027
57.669	37.973	4
57.975	35.865	3.8378
58.282	31.892	3.5676
58.589	27.649	2.5946
58.896	27.73	3.2432
59.202	26.324	3.3784
59.509	21.568	1.8919
59.816	20.811	0.973
60.123	21.432	1.2703
60.429	20.432	1.7297
60.736	21.027	1.027
61.043	22.351	4.6486
61.35	22.514	6.4054
61.656	22.865	2.2432
61.963	26.811	1.9459
62.27	32.405	1.8378
62.577	33.351	0.4054
62.883	32.973	0.2162
63.19	34.919	0.1081
63.497	37.784	0
63.804	36.568	1.5676
64.11	36.486	5.0811
64.417	35.757	5.7027
64.724	33.811	4.7297
65.031	33.243	4.5405
65.337	34.135	3.9459
65.644	35.135	6.973
65.951	37.297	5.3243
66.258	33.838	4.5946
66.564	29.162	1.1081
66.871	25.676	1.0541
67.178	26.541	1.8919
67.485	27.73	2.1351
67.791	26.568	3.6757
68.098	23.189	3.1892
68.405	20.568	4.7838
68.712	20.459	8.3514
69.018	19.703	8.4324
69.325	17.784	13.3514
69.632	18.405	14.2973
69.939	18.027	13.6486
70.245	16.811	16.1351
70.552	18.189	10.8108
70.859	17.649	8.027
71.166	17.405	5.3243
71.472	18.054	3.6216
71.779	18.351	3.5676
72.086	19.486	1.0811
72.393	19	2.4865
72.699	19.378	5.5405
73.006	20.811	4.5135
73.313	24.514	6.8378
73.62	27.162	7.5405
73.926	28.189	11.5676
74.233	27.162	7.2162
74.54	27.432	3.6757
74.847	25.216	2.6757
75.153	28.595	5.4324
75.46	31.568	13
75.767	31.27	10.0541
76.074	32.216	2.5676
76.38	33.351	0.6216
76.687	32.811	0
76.994	30.784	0
77.301	30.405	0
77.607	32.081	0
77.914	32.676	0.4865
78.221	32.568	2.7568
78.528	32.216	5.2432
78.834	31.243	7.9189
79.141	29.027	4.6757
79.448	27.568	2.5405
79.755	26	5.8108
80.061	25.946	6.5946
80.368	26.216	5.0541
80.675	25.946	6.5946
80.981	26.703	7.3784
81.288	25.162	5.2703
81.595	22.649	6
81.902	21.892	7.5135
82.208	21.297	15.7838
82.515	20.811	29.9459
82.822	18.73	24.3784
83.129	18.973	13.3243
83.435	19.946	5.6757
83.742	20.081	4.4865
84.049	18.189	3.2973
84.356	19.459	3.973
84.662	20.027	5.5676
84.969	20.784	4.973
85.276	23.243	13.9189
85.583	23.973	29.9189
85.889	22.351	35.3784
86.196	21.27	19.6486
86.503	19.892	8.9189
86.81	20.649	15.6486
87.116	21.243	9.2162
87.423	20.027	2.2703
87.73	22.243	2.1622
88.037	25.081	2.5676
88.343	27.378	3.0811
88.65	26.162	2.7297
88.957	25.622	3.1081
89.264	24.622	1.4324
89.57	25	1.0541
89.877	26.378	2.0541
90.184	28.243	7.3514
90.491	29.108	7.5135
90.797	26.703	2.6486
91.104	22.595	4.7027
91.411	21.757	17.2432
91.718	21.135	18.0541
92.024	22.297	9.8108
92.331	22	5.6216
92.638	21.973	10.1892
92.945	23.324	13.6216
93.251	25.514	13.2973
93.558	27.27	15.8108
93.865	29.054	16.1622
94.172	32.865	22.1081
94.478	34.108	32.7568
94.785	33.595	28.8108
95.092	36.432	16.973
95.399	36.73	6.8649
95.705	36.865	3.7838
96.012	37.459	2.9189
96.319	39.649	8.3243
96.626	43.135	9.3784
96.932	44.703	9.7838
97.239	42.27	8.2703
97.546	37.486	4.0541
97.853	35.676	2.5135
98.159	39.297	0
98.466	40.297	1.2432
98.773	40.459	4.5405
99.08	38.568	3.6486
99.386	35.946	3.2703
99.693	34.703	6.7027
100	33.135	6.4054
100.307	28.757	9.8919
100.613	22.541	10.1081
100.92	18.27	6.1622
101.227	17.324	3.2973
101.534	17.838	2.6216
101.84	15.892	10.0811
102.147	14.351	30.5676
102.454	17	38.1622
102.761	20.595	31.8108
103.067	20.784	16.3243
103.374	15.486	10.8649
103.681	13.405	10.3514
103.988	14.784	16.6216
104.294	14.892	26.4324
104.601	15.703	15.7838
104.908	13.405	8.9189
105.215	13.054	20.2703
105.521	13.568	30.6216
105.828	14.189	31.6216
106.135	13.378	26.0541
106.442	14.054	25.1622
106.748	15.216	16.3784
107.055	16.622	4.5135
107.362	18.432	0.7297
107.669	20	2.3514
107.975	18.757	3.9189
108.282	18.919	0.6216
108.589	21.189	0.973
108.896	25.892	0.6486
109.202	26.568	1.1351
109.509	27.541	3.7568
109.816	27.838	5.6757
110.123	26.73	9.9459
110.429	24.216	12.5405
110.736	24.784	10.4054
111.043	25.865	11.2973
111.35	24.973	10.0811
111.656	25.703	6.4324
111.963	28.135	16.0811
112.27	31.054	30.1081
112.577	31.865	30.973
112.883	31.351	27.6216
113.19	30.865	16.8649
113.497	32.676	2.4054
113.804	31.73	0.4595
114.11	31.514	1.8649
114.417	32.892	7.5405
114.724	32.054	10.6486
115.031	28.973	7.1892
115.337	25.405	11.3784
115.644	22.135	20.5946
115.951	19.892	17.027
116.258	17.73	7.5405
116.564	16.838	4.2703
116.871	18.811	2.6216
117.178	23.486	2.8649
117.485	26.27	2.5135
117.791	24.703	9.2162
118.098	24.297	17.6486
118.405	23.405	9.8649
118.712	25.189	1.973
119.018	24.216	4.3514
119.325	20.73	5.9189
119.632	19.595	0.973
119.938	17.811	1.0541
120.245	15.649	3.2162
120.552	16.324	8.0541
120.859	16.135	14.3243
121.165	16.324	20.4595
121.472	18.297	20.6757
121.779	21.27	14.2432
122.086	20.595	22.1622
122.392	20	50.3514
122.699	22.351	52.0811
123.006	25.541	28.4054
123.313	23.514	11.2162
123.619	22	19.5405
123.926	22.541	20.5135
124.233	19.973	14.4054
124.54	16.135	17
124.846	15.405	15.6757
125.153	16.865	11.1081
125.46	17.297	12.2703
125.767	16.27	26.5405
126.073	14.568	31.7838
126.38	14.73	22.1892
126.687	16.189	12.1351
126.994	17.27	11.5135
127.3	17.189	12.0541
127.607	18.243	11.9459
127.914	16.703	24.6486
128.221	16.243	36.4595
128.527	16.649	31.0541
128.834	17.622	10.8378
129.141	20.459	2.7297
129.448	19.73	10.7568
129.754	17.486	12.6486
130.061	15.541	9.3243
130.368	13.757	10.973
130.675	13.243	10.0811
130.981	14.568	7.1622
131.288	16.081	6.3514
131.595	16.243	1.1622
131.902	15.351	0
132.208	14.405	0
132.515	12	3.4054
132.822	12.432	7.2162
133.129	14.054	2.5405
133.435	13.784	0.0541
133.742	12.054	0.2162
134.049	11.541	0
134.356	10.811	0
134.662	10.135	0.1081
134.969	12.243	0
135.276	14.541	0
135.583	13.946	0
135.889	13	2.8649
136.196	12.595	11.7838
136.503	12.27	10.1622
136.81	13.027	9.4865
137.116	13.73	16.1622
137.423	13.162	10
137.73	11.297	8.0811
138.037	11.784	10.2432
138.343	14.162	14.3784
138.65	16.459	25.6216
138.957	17.459	37.7838
139.264	19.351	37.2432
139.57	21.297	30.0811
139.877	21.135	19.4865
140.184	17.486	4.3514
140.491	17.676	0
140.797	17.784	0
141.104	17.649	0.2703
141.411	17.162	8.4595
141.718	17.027	19.9459
142.024	15.595	15.5135
142.331	16.297	7.6216
142.638	17.351	6.2973
142.945	15.649	13.027
143.251	16.27	33.2703
143.558	17.324	36.5135
143.865	15.757	20.1081
144.172	14.919	7.3784
144.478	14.541	8.2973
144.785	13.649	13.7027
145.092	13.486	17.4595
145.399	12.973	15.0811
145.705	11.595	5.3784
146.012	10.027	0.1081
146.319	7.432	0
146.626	7.054	0
146.932	7.838	0.4054
147.239	7.676	0.2973
147.546	8.459	1.4054
147.853	8.919	2.5946
148.159	10.378	7.3784
148.466	10	5.3514
148.773	9.541	1.0811
149.08	9.405	0.1081
149.386	9.216	1
149.693	8.378	3.2432
150	6.892	3.7568
150.307	7.162	0.4865
150.613	7.865	8.1081
150.92	7.919	28.1351
151.227	7.378	44.027
151.534	7.486	40.7838
151.84	8.514	17.9189
152.147	8.784	4.4054
152.454	8.486	6.2703
152.761	8.757	13.5405
153.067	9.649	26.0541
153.374	9.622	45.7297
153.681	8.838	55.8378
153.988	8.108	37
154.294	9.216	20.3243
154.601	9.243	7.3243
154.908	10.649	16.1351
155.215	10.811	34.2162
155.521	10.189	40
155.828	10.622	42.2973
156.135	10.135	33.5946
156.442	10.054	28.2162
