# Supplementary material for: Feedback regulation of cytoneme-mediated transport shapes a tissue-specific FGF morphogen gradient
Source: eLife. 2018 Oct 17;7:e38137. doi: 10.7554/eLife.38137 (PMC6224196; doi:10.7554/eLife.38137)
Supplement: Figure 6—source data 5. [file elife-38137-fig6-data5.xlsx]

## Sheet: Sheet1
Table. Effects of bnl:gfp GOF clones in the ASP stalk
Affected genes examined	Number of clones (each from independent ASP)	Average clone size	Induced ectopic branch	non-autonomous effects
		(# of cells)
pntP1	11	2±1	1	100% induced within 3-4 cell diameter
sty	3	2.3±0.6	1	100% induced within 1-2 cell diameter
cut	24	3±1.6	1	100% suppressed within
				3-4 cell diameter
Notes. GOF, gain of function; see Materials and Methods.
