# Supplementary material for: Feedback regulation of cytoneme-mediated transport shapes a tissue-specific FGF morphogen gradient
Source: eLife. 2018 Oct 17;7:e38137. doi: 10.7554/eLife.38137 (PMC6224196; doi:10.7554/eLife.38137)
Supplement: Figure 6—source data 6. [file elife-38137-fig6-data6.xlsx]

## Sheet: Sheet1
Table. Reciprocal inhibition of pntP1 and cut in the ASP
A. Ectopic pntP1 GOF clones in the ASP stalk region
# of samples		Average clone size (# of cells)	# samples with cell-autonomous cut suppression (%)
ASP	27	1.6±0.6	100
TC	18	3.7±3.4	100
B. Ectopic pntP1 LOF (pntP1 RNAi) in the ASP distal tip-mid region
Sample #	Average clone size (# of cells)	# samples with cell-autonomous cut induction (%)
13	4±3.5	85
C. Ectopic cut GOF clones in the ASP distal tip-mid region
# of samples	Average clone size	# samples with cell-autonomous pntP1 suppression (%)
	(# of cells)
40	2±1	100
D. cut LOF (cut RNAi) in the ASP stalk region
# of samples	Average clone size	# samples with cell-autonomous pntP1 induction (%)
	(# of cells)
12	2.5±1.2	83
Notes. The approximate clone position was determined with respect to the number of cells away from the ASP tip along the D-P axes of the ASPs. TC, transverse connective. ASP stalk clones were at least 7 cells away from the ASP tip along D-P axis. Clones in the distal tip-mid ASP region were within 7 cells from the ASP tip along the D-P axis.
