# Supplementary material for: Feedback regulation of cytoneme-mediated transport shapes a tissue-specific FGF morphogen gradient
Source: eLife. 2018 Oct 17;7:e38137. doi: 10.7554/eLife.38137 (PMC6224196; doi:10.7554/eLife.38137)
Supplement: Figure 6—source data 7. [file elife-38137-fig6-data7.xlsx]

## Sheet: Sheet1
X_distance along D-P axis (mm)	sty-lacZ intensity (AU)_1	Bnl:GFP intensity (AU)_1		X_distance along D-P axis (mm)	sty-lacZ intensity (AU)_2	Bnl:GFP intensity (AU)_2		X_distance along D-P axis (mm)	sty-lacZ intensity (AU)_3	Bnl:GFP intensity (AU)_3		X_distance along D-P axis (mm)	pntP1-lacZ intensity (AU)_1	Bnl:GFP intensity (AU)_1		X_distance along D-P axis (mm)	pntP1-lacZ intensity (AU)_2	Bnl:GFP intensity (AU)_2		X_distance along D-P axis (mm)	pntP1-lacZ intensity (AU)_3	Bnl:GFP intensity (AU)_3		X_distance along D-P axis (mm)	a-Cut intensity (AU)_1	Bnl:GFP intensity (AU)_1		X_distance along D-P axis (mm)	a-Cut intensity (AU)_2	Bnl:GFP intensity (AU)_2		X_distance along D-P axis (mm)	a-Cut intensity (AU)_3	Bnl:GFP intensity (AU)_3		X_distance along D-P axis (mm)	a-Yan intensity (AU)_1	Bnl:GFP intensity (AU)_1		X_distance along D-P axis (mm)	a-Yan intensity (AU)_2	Bnl:GFP intensity (AU)_2		X_distance along D-P axis (mm)	a-Yan intensity (AU)_3	Bnl:GFP intensity (AU)_3
0	26.7193	3.8596		0	4.6842	2.8158		0	20.782	0.3218		0	19.1486	2.3378		0	0	0		0	1.8036	9.8929		0	85	21.4242		0	30.8452	3.2976		0	48.859	3.0588		0	19.595	0		0	20.973	0		0	43.138	1.8923
0.2797	23.7018	4.9825		0.316	4.4211	2.9342		0.252	16.828	0.5287		0.238	14.4459	2.2297		0.2225	4.1915	0		0.2477	2.5536	5.8214		0.321	74.5758	21		0.321	35.381	4.1786		0.321	52.365	3.7059		0.307	24.514	0		0.307	50.054	0		0.307	38.246	2.0154
0.5593	21.0702	6.9298		0.632	3.4737	1.4474		0.505	11.678	1.0575		0.476	20.7432	1.0946		0.4449	10.5745	0.8298		0.4954	0.3929	3.8036		0.641	66.4545	19.9091		0.641	36.4643	3.9286		0.641	53.941	3.4353		0.613	45.865	0		0.613	85.459	0		0.613	36.508	1.0462
0.839	20.8421	4.807		0.949	4.1053	1.6447		0.757	6.989	1.2644		0.714	16.7973	0.4459		0.6674	13.3191	1.234		0.7431	4.5179	0.6786		0.962	55.4394	17.0606		0.962	32.6905	3.9048		0.962	58.647	3.3765		0.92	77.892	0		0.92	133.622	0		0.92	34.462	0.8308
1.1186	19.4035	5.6667		1.265	6.4737	1.9211		1.009	4.966	0.4138		0.952	9.6757	1.5135		0.8899	12.4894	0.6383		0.9908	1.9107	0.1429		1.282	47.6515	17.303		1.282	32.9167	3.2619		1.282	63.941	2.8941		1.227	96.973	0		1.227	167.892	0		1.227	36.723	1.6308
1.3983	18.2632	7.7895		1.581	4.4737	1.0658		1.261	5.241	0.4138		1.19	9.1622	2.2162		1.1123	10.5106	0.8085		1.2385	1.1071	0.2857		1.603	45.7273	19.2727		1.603	44.6548	3.6548		1.603	65.282	1.9176		1.534	111.649	0		1.534	198.838	0		1.534	43.677	2.1385
1.678	20.1228	7.2105		1.897	3.7368	0		1.514	4.138	1.3793		1.428	10.5	1.6757		1.3348	11.4255	2.1064		1.4863	1.0536	0.0179		1.923	42.5303	19.9091		1.923	50	3.8095		1.923	65.353	1.2588		1.84	129.595	0		1.84	220.189	0		1.84	50.954	1.7077
1.9576	22.193	4.614		2.213	3.2632	1.1711		1.766	5.057	1.3678		1.666	12.0811	0.5946		1.5572	13.7234	2.6596		1.734	1.6964	0.3929		2.244	36.3485	18.5152		2.244	49.1786	3.8571		2.244	66.341	0.2118		2.147	146.351	0		2.147	232.324	0		2.147	57.538	1.1846
2.2373	20.2807	5.5789		2.53	3.3684	0.3553		2.018	6.713	0.8391		1.904	14.2432	0.2973		1.7797	16.2553	1.4255		1.9817	5.5893	0.4286		2.564	29.5455	17.9697		2.564	48.0238	4.1071		2.564	66.871	0.2235		2.454	155.081	0		2.454	239.459	0.1081		2.454	64.492	1.3846
2.5169	18.1404	4.9298		2.846	2.7368	2.6053		2.271	7.08	0.5287		2.142	9.9189	0.5541		2.0022	17.5532	0.1915		2.2294	3.7857	3.5714		2.885	31.6212	15.803		2.885	51.1905	5.0357		2.885	68.753	0.1294		2.761	158.514	0		2.761	239.243	0.1081		2.761	68	2.0462
2.7966	17.7719	7.193		3.162	6.3158	0.0658		2.523	8.552	0.3103		2.3799	16.5405	1.5405		2.2246	19.5957	0.3404		2.4771	3.0714	0.1429		3.205	28.6212	13.3788		3.205	63.0476	4.5357		3.205	67.141	0.8235		3.067	167.054	0		3.067	239.838	0.973		3.067	72.369	2.3385
3.0763	26.2281	8.1053		3.478	7.1053	2.0263		2.775	9.195	0.1034		2.6179	14.0811	1.4459		2.4471	18.617	0.1915		2.7248	7.4821	0.3393		3.526	27.4091	12.5606		3.526	77.1786	2.4881		3.526	64.976	0.9765		3.374	173.973	0		3.374	231.541	1.1622		3.374	77.692	1.8615
3.3559	27.7368	5.7193		3.794	7.7895	0.1447		3.027	10.115	1.4713		2.8559	6.0811	1.1892		2.6696	15.383	0.4043		2.9725	1.9286	0.1607		3.846	23.4545	14.5303		3.846	81.6429	1.8452		3.846	65.012	1.3529		3.681	172.135	0		3.681	226.459	1.4865		3.681	79.415	1.2769
3.6356	20.6842	6.9298		4.11	5.8947	1.5132		3.28	10.943	3.4368		3.0939	5.4865	1.8919		2.892	13.9574	0.4681		3.2202	2.0536	0.0179		4.167	22.2879	14.5606		4.167	84.881	1.7143		4.167	66.435	0.2941		3.988	175.162	0		3.988	222.216	1.4324		3.988	79	1.0308
3.9152	23.1579	9.9474		4.427	5.8421	1.4474		3.532	10.851	2.3218		3.3319	12.2568	1.8378		3.1145	13.6809	1.3617		3.4679	4.3036	0		4.487	22.8788	16.0303		4.487	85.3571	0.8214		4.487	72.741	0.0353		4.294	180.297	0		4.294	203.595	1.8919		4.294	78.462	0.6769
4.1949	25.5263	5.2807		4.743	5.8947	3.75		3.784	10.575	1.5747		3.5699	12.527	4.1892		3.3369	13.2553	2.2979		3.7156	5.9821	0.5179		4.808	25.5606	15.0758		4.808	89.0952	2.0595		4.808	81.541	0.3059		4.601	173.568	0		4.601	189.541	0.4054		4.601	77.677	0.3538
4.4746	26.0702	4.8947		5.059	7.2105	1.8289		4.036	9.195	1.1609		3.8079	7.1757	3.6622		3.5594	11.4043	2.9149		3.9633	6.0714	0.4107		5.128	26.9697	15.7879		5.128	95.6071	4.3452		5.128	82.906	2.3647		4.908	168.757	0		4.908	171.676	0.4324		4.908	75.323	0.3385
4.7542	26.7368	5.4211		5.375	10.4211	1.5526		4.289	8.46	1.1724		4.0459	7.8649	3.9324		3.7819	11.4255	2		4.2111	4.2857	0		5.449	31.9697	16.7273		5.449	89.369	5.619		5.449	79.129	3.0353		5.215	161.135	0		5.215	141.27	0.2162		5.215	71.077	0.4462
5.0339	25.1404	7.5439		5.691	6.5789	2.3816		4.541	8.644	1.0575		4.2839	5.3514	4.3919		4.0043	15.2979	1.6596		4.4588	4.5357	0.0357		5.769	39.1667	18.2424		5.769	80.9405	5.9881		5.769	74.988	2.8118		5.521	163.162	0		5.521	113.649	1.1892		5.521	67.169	0.6154
5.3135	18.4386	7.5439		6.008	4.4737	0.8553		4.793	8.736	2.1149		4.5219	7.2027	1.8649		4.2268	18.2766	1.4468		4.7065	2.0179	0.9464		6.09	49.3636	18.0909		6.09	79.7381	5.1071		6.09	69.224	3.0588		5.828	165.946	0		5.828	83.541	1.027		5.828	64.723	0.5077
5.5932	18.8947	8.8421		6.324	2.7368	0.9342		5.046	11.218	2.4598		4.7599	4.8514	2.1892		4.4493	22.1702	0.7447		4.9542	3.0893	2.7143		6.41	63.2273	18.3636		6.41	84.4048	1.7381		6.41	66.929	3.0941		6.135	170.757	0		6.135	51.892	0		6.135	60.2	0.0769
5.8729	20.2632	7.5789		6.64	3.5263	2.2368		5.298	12.506	2.4598		4.9979	5.4054	3.027		4.6717	23.5106	0.2766		5.2019	2.7143	3.0179		6.731	66.4848	18.0455		6.731	79.5238	1.75		6.731	68.2	3.5059		6.442	174.378	0		6.442	20.784	0		6.442	50.231	0.1231
6.1525	29.386	7.1404		6.956	4	0.6447		5.55	11.954	2.3678		5.2359	11.7973	3.1351		4.8942	19.9149	0.0638		5.4496	1.6786	5.4464		7.051	61.9848	19.1364		7.051	81.75	0.619		7.051	69.247	3.5412		6.748	169.946	0		6.748	6.892	0		6.748	39.938	0.3385
6.4322	29.0526	6.1579		7.272	1.0526	0.9211		5.802	11.402	1.6897		5.4739	7.3514	1.1216		5.1167	13.234	0.1915		5.6973	5.5893	2.9643		7.372	65.8636	20.5455		7.372	94	0.869		7.372	71.329	3.2118		7.055	165.081	0		7.055	3.811	0		7.055	36.108	0.5077
6.7118	21.614	11.9825		7.589	1.7368	1.1579		6.055	9.195	1.4828		5.7119	5.8243	2.7297		5.3391	8.0851	0.6809		5.945	3.2143	5.3214		7.692	83.0606	22.4848		7.692	102.583	0.0952		7.692	74.141	2.7294		7.362	160.216	0		7.362	1.108	0		7.362	39.738	0.2462
6.9915	24.5439	9.193		7.905	2.8421	1.1711		6.307	8.184	0		5.9499	7	1.4865		5.5616	4.3191	0.2553		6.1927	0.6786	5.1964		8.013	93	19.2424		8.013	105.857	0.1905		8.013	76.188	2.9647		7.669	149.811	0		7.669	0.622	0		7.669	42.662	0
7.2711	27.2105	8.7368		8.221	2.3158	0.6184		6.559	11.402	0		6.1879	3.9595	2.2297		5.784	2.5957	0.6596		6.4404	5.0357	2.75		8.333	97.5	19.9848		8.333	99.7262	0.4167		8.333	79.2	1.7059		7.975	141.595	0		7.975	1.811	0.1622		7.975	47.385	0
7.5508	26.193	8.2982		8.537	6	1.9605		6.812	13.425	0		6.4259	3.0811	2.3919		6.0065	2	0.6596		6.6881	8.1607	0.875		8.654	100.349	19.1364		8.654	93.869	1.0833		8.654	80.341	1.6235		8.282	137.459	0		8.282	10.432	0		8.282	55.723	0.0462
7.8305	22.6316	10.0877		8.853	6.1579	1.2237		7.064	12.414	0		6.6638	4.1081	2.8784		6.229	2.3404	0.5957		6.9358	6.4643	1.1786		8.974	100.364	19.1515		8.974	91.7024	1.8333		8.974	80.529	2.1882		8.589	128.054	0		8.589	28.838	0		8.589	65.508	0
8.1101	23.3333	9		9.169	1.7895	1.9079		7.316	9.103	0.1034		6.9018	3.7162	1.2297		6.4514	3.1489	0.9574		7.1836	3.5893	0.1429		9.295	96.4091	20.1667		9.295	86.881	2.9405		9.295	77.318	1.8824		8.896	106.054	0		8.896	51.432	0		8.896	73.2	0.0154
8.3898	27.1754	7.9123		9.486	2.2632	1.7763		7.568	7.724	1.931		7.1398	3.7838	1.1757		6.6739	3.9149	1.7234		7.4313	11.7321	0.9464		9.615	93.9545	20.4697		9.615	81.3214	2.9524		9.615	72.306	1.0118		9.202	72.054	0		9.202	75.432	0		9.202	82.062	0.0615
8.6694	26.6667	9.8947		9.802	1.1579	2.9079		7.821	7.356	2.7701		7.3778	9.4324	2.8784		6.8964	6.7447	2.0851		7.679	18.2857	0.9464		9.936	93.0909	21.4091		9.936	72.9048	2.7143		9.936	71.294	0.7882		9.509	45.649	0		9.509	93.162	0		9.509	95.554	0.1846
8.9491	24.6842	8.4737		10.118	1.6842	2.6053		8.073	9.287	2.977		7.6158	11.527	1.7703		7.1188	8.2766	1.4681		7.9267	17.7321	3.375		10.256	95.2424	21.2576		10.256	66.75	3.0119		10.256	72.318	0.3412		9.816	53.162	0		9.816	97.703	0		9.816	109.185	0.1385
9.2288	27.3509	8.1053		10.434	3.8421	0.3158		8.325	10.943	0.7241		7.8538	10.5405	0.473		7.3413	6.5745	0.8936		8.1744	9.375	0.9286		10.577	99.0758	19.803		10.577	59.4762	5.5714		10.577	71.271	0.3176		10.123	70.541	0		10.123	100.297	0		10.123	113.554	0.1077
9.5084	26.2982	9.1053		10.75	1.8947	1.3026		8.577	10.483	1.3793		8.0918	12.5676	0.6892		7.5638	5.1702	1.9362		8.4221	11.7679	1.8214		10.897	96.7879	18.7879		10.897	54.4643	8		10.897	75.306	0		10.429	82.838	0		10.429	99	0		10.429	113.308	0.0615
9.7881	29.9474	8.7544		11.067	2	0.6842		8.83	8.552	3.3333		8.3298	10.9189	2.2027		7.7862	5.0638	2.5957		8.6698	12.875	1.2321		11.218	94.6061	17.7727		11.218	55.2976	6.9048		11.218	78.412	0		10.736	91.622	0		10.736	101.73	0		10.736	110.569	0.1077
10.0677	30.9123	10.193		11.383	2.4211	2.8289		9.082	8.368	3.8851		8.5678	8.2297	3.2027		8.0087	6.234	1.5106		8.9175	11.9107	0.9643		11.538	100.167	17.1364		11.538	51.3571	3.9286		11.538	79.624	0.4118		11.043	96.946	0		11.043	102.324	0		11.043	108.431	0
10.3474	29.4035	5.8947		11.699	2.9474	1.9605		9.334	9.839	1.5977		8.8058	6.2297	1.3514		8.2311	7.383	0.2553		9.1652	10.0893	0.3036		11.859	101.379	16.4848		11.859	45.5238	2.5833		11.859	81.541	1.0941		11.35	103.027	0		11.35	108.135	0.2973		11.35	109.292	0
10.6271	30.2632	5.1053		12.015	3.2632	0.4605		9.587	12.506	1.3678		9.0438	5.527	0.5811		8.4536	8.766	0.1277		9.4129	10.4464	1.75		12.179	93.0909	16.1667		12.179	40.7381	0.8571		12.179	84.271	1.8941		11.656	106.216	0		11.656	112.595	0.2432		11.656	111.6	0
10.9067	32.6491	4.4561		12.331	3.1579	0.8158		9.839	14.529	3.0115		9.2818	6.3108	0.9595		8.6761	8.2766	1.1064		9.6606	4.2857	1.1071		12.5	79.7121	17.6212		12.5	41.1786	1.3333		12.5	85.259	2.4941		11.963	108.568	0		11.963	117.351	0.7027		11.963	114.862	0.0615
11.1864	31.8421	6.5439		12.648	2.8947	0.1974		10.091	16.552	1.6667		9.5198	8.4459	2.4595		8.8985	6.6809	3.1702		9.9084	4.1607	3.1964		12.821	73.9697	18.3485		12.821	36.8452	1.7024		12.821	84.765	2.7765		12.27	110.162	0		12.27	112	1.2432		12.27	117.554	0.1538
11.466	29.9123	7.9298		12.964	3.6316	0.9737		10.343	17.655	0.2069		9.7578	7.8514	1.1892		9.121	5.8298	3.1277		10.1561	7.6786	2.0179		13.141	70.3333	19.7576		13.141	33.5714	2.1667		13.141	89.059	2.8471		12.577	110.486	0		12.577	107.216	0.8378		12.577	117.231	0.0154
11.7457	28.7193	6.4386		13.28	5.2105	0.1316		10.596	15.724	0		9.9958	8.2568	0.3919		9.3435	7.0851	1.6383		10.4038	9.0357	2.2857		13.462	69	20.0303		13.462	29.4762	2.0119		13.462	88.176	2.9059		12.883	112.486	0		12.883	103.162	0		12.883	115.708	0
12.0254	27.0877	5.6842		13.596	4.4737	0.5		10.848	13.057	0.6322		10.2338	5.1081	1.3919		9.5659	9.1277	1.1915		10.6515	8.9643	2		13.782	56.4242	18.3333		13.782	25.7143	2.6786		13.782	83.871	2.3059		13.19	112.73	0		13.19	118.568	0.5405		13.19	115.508	0.0154
12.305	26.2456	6.2105		13.912	1.0526	0.5921		11.1	8.736	1.4023		10.4718	9.6081	6.0811		9.7884	10.6596	0.8298		10.8992	8.3214	1.625		14.103	45.0758	16.1667		14.103	25.9405	1.2738		14.103	81.141	2.0235		13.497	116.459	0		13.497	125.189	0.3784		13.497	114.308	0.0308
12.5847	21.3333	5.8947		14.229	0.8947	0.4474		11.353	6.161	0.4253		10.7098	9.7432	1.6486		10.0108	12.1915	0.4043		11.1469	6.75	0.6071		14.423	42.8636	16.8485		14.423	27.631	0.9048		14.423	75.918	1.1176		13.804	116.135	0		13.804	134.216	0.4595		13.804	106.723	0.1077
12.8643	23.6842	6.6842		14.545	0.8947	0.7237		11.605	6.713	0.2069		10.9477	7.6486	1.8649		10.2333	12.8298	0.9362		11.3946	4.3571	1.7857		14.744	48.1061	18.3333		14.744	29.5238	2.1667		14.744	75.365	1.6235		14.11	113.676	0		14.11	134.216	0.3243		14.11	96.462	0
13.144	27.5439	7.8246		14.861	1.8947	0.1711		11.857	9.103	0		11.1857	5.8919	2.1622		10.4558	13.3191	2.2979		11.6423	5.1786	1.2679		15.064	55.1212	18.5909		15.064	36.1667	3.2857		15.064	75.071	2.4706		14.417	112.703	0		14.417	130.919	2.4865		14.417	89.369	0
13.4237	25.5088	8.8772		15.177	7.2632	0.3947		12.109	14.713	0		11.4237	4.9054	0.6351		10.6782	12	2.4681		11.89	7.3214	0.9821		15.385	63.7424	19.6818		15.385	42.8452	2.75		15.385	74.424	1.8588		14.724	113.595	0		14.724	120.216	1.6757		14.724	85.631	0
13.7033	27.8246	10.0351		15.493	13.7105	0.8947		12.362	21.31	0		11.6617	3.8514	0.5541		10.9007	10.5957	1.7872		12.1377	2.0357	1.5893		15.705	69.5152	19.0606		15.705	49.25	2.0595		15.705	76.553	1.9882		15.031	116.27	0		15.031	110.892	0.8378		15.031	83.492	0
13.983	26.7193	11.4035		15.809	9.6316	0.6316		12.614	23.966	0.3103		11.8997	3.0676	0.2162		11.1232	8.3404	0.8298		12.3854	4.875	0.3929		16.026	63.2576	17.5758		16.026	58.9286	1.0238		16.026	77.494	0.9294		15.337	119.378	0		15.337	96.027	0.7838		15.337	84.277	0.0462
14.2626	22.6667	11.3684		16.126	6.6842	0.4342		12.866	24.437	0		12.1377	3.4189	0.6892		11.3456	6.1489	0.8298		12.6332	11.9643	2.0893		16.346	59.303	16.8939		16.346	61.1071	0.869		16.346	77.071	0.5294		15.644	118.973	0		15.644	67.892	0.2973		15.644	86.477	0.0154
14.5423	22.5789	14		16.442	4.3158	0.8158		13.118	23.333	0		12.3757	4.5	1.1486		11.5681	6.5319	0.7447		12.8809	16.6071	1.4286		16.667	62.1212	19.303		16.667	56.5238	0.9167		16.667	77.247	0.6235		15.951	110.595	0		15.951	37.595	0.4324		15.951	88.646	0
14.822	23.4211	14.8596		16.758	5.3158	0.3026		13.371	17.655	0.3103		12.6137	8.1622	1.4865		11.7906	10.2128	0.5319		13.1286	9.9107	0.1607		16.987	56.8788	20.4242		16.987	61.0357	0.7738		16.987	79.576	0.9647		16.258	103.216	0.2703		16.258	18.27	1.2703		16.258	88.338	0
15.1016	24.5614	11.9298		17.074	8.1579	0.3289		13.623	16	0		12.8517	5.9595	0.2838		12.013	10.1915	0.9362		13.3763	9.1607	1.1607		17.308	49.2121	18.2424		17.308	76.8095	1.8333		17.308	80.082	0.5059		16.564	104.595	0.1081		16.564	6.946	0.1351		16.564	81.231	0.1385
15.3813	23.0526	12.807		17.39	7.6316	0.4737		13.875	13.241	0.3103		13.0897	8.4324	1.4459		12.2355	7.4894	1.6383		13.624	7.125	3.2679		17.628	45.7879	16.5152		17.628	82.8929	2.0714		17.628	82.529	0.3294		16.871	103.541	0		16.871	7.919	0.5946		16.871	74.615	0.2
15.6609	20.8947	15.1404		17.707	4.6316	0.7105		14.128	11.31	0.4253		13.3277	7.7027	1.3784		12.4579	6.6809	1.7872		13.8717	2.7321	3.375		17.949	46.4394	16.4697		17.949	88.7619	1.2262		17.949	84.553	0.2235		17.178	100.162	0		17.178	15.757	0.2973		17.178	73.446	0.2615
15.9406	20.5088	7.3509		18.023	1.7368	0.5132		14.38	10.023	1.6092		13.5657	7.7162	2.7973		12.6804	7.5106	0.9574		14.1194	1.8929	1.4643		18.269	50.1515	17.3939		18.269	92.8214	0.2619		18.269	86.153	0.0118		17.485	95.405	0		17.485	27.162	0.3514		17.485	72.615	0.5846
16.2203	22.4561	8.8421		18.339	3.8421	0.0395		14.632	11.586	3.5517		13.8037	10.6216	0.6892		12.9029	5.8511	0.6809		14.3671	2.2143	0.2679		18.59	45.9242	16.4242		18.59	89.6429	1.0476		18.59	90.176	0.1765		17.791	92.189	0		17.791	49.838	0		17.791	69.708	0.5846
16.4999	22.2105	9.3509		18.655	3.2632	0.1842		14.884	13.517	2.3678		14.0417	6.6216	2.8514		13.1253	4.0851	1.5745		14.6148	1.8214	2.1964		18.91	46.2273	14.6364		18.91	83.9524	0.5714		18.91	92.459	0.0471		18.098	83.595	0		18.098	85.676	0		18.098	64.015	0.9231
16.7796	21.2281	10.1228		18.971	3.8947	0.7895		15.137	11.218	0.7471		14.2797	2.8784	2.1216		13.3478	4.2128	2.9574		14.8625	1.0536	0.7321		19.231	50.2879	12.1515		19.231	81.7619	0.5476		19.231	93.082	0.0706		18.405	55.649	0		18.405	116.486	0		18.405	63.538	0.7077
17.0592	18.8772	11.5263		19.288	4.3684	0.3421		15.389	10.851	1.7011		14.5177	5.5405	1.973		13.5703	3.9787	3.1489		15.1102	4.6429	1.9464		19.551	48.1515	11.8182		19.551	82.7381	1.5238		19.551	99.447	0		18.712	40.351	0.4595		18.712	139.703	0		18.712	65.846	0.6769
17.3389	20.5439	9.614		19.604	6.9474	0.6447		15.641	10.391	1.6092		14.7557	7.5676	0.5811		13.7927	2.8511	2.8298		15.3579	3.4286	0.0179		19.872	45.4394	12		19.872	84.119	1.2857		19.872	107.365	0.7176		19.018	38.351	0.2162		19.018	166.162	0		19.018	68.446	1.0154
17.6186	20.7544	12.3684		19.92	7.1579	0.6184		15.894	11.31	0.5172		14.9937	8.9189	2.9865		14.0152	2.9574	3.0851		15.6057	3.9821	1.2143		20.192	49.0606	13		20.192	86.0476	0.2619		20.192	109.553	0.3529		19.325	40.297	0.5135		19.325	181.784	0		19.325	71.754	1.1231
17.8982	24.4386	11.5263		20.236	10.3158	0.6053		16.146	15.448	0.3218		15.2317	6.973	3.1486		14.2377	5.383	2.9362		15.8534	6.4286	0.1964		20.513	52.0909	13.2576		20.513	82.8452	0.1548		20.513	109.459	0.3647		19.632	40.865	0.5676		19.632	198.838	0		19.632	78.185	0.8769
18.1779	31.6667	10.9825		20.552	9.1053	0.1974		16.398	18.023	0.7471		15.4696	3.5811	1.3919		14.4601	6.7872	3.7234		16.1011	4.0357	0.4107		20.833	56.4848	13.9242		20.833	81.9405	0.869		20.833	110.035	0.1176		19.939	43.514	1.2162		19.939	204.297	0		19.939	88.677	0.6
18.4575	29.1404	6.5965		20.869	7.3158	0.1447		16.65	17.103	0.5172		15.7076	3.473	2.2162		14.6826	6.7447	2.7234		16.3488	3.8571	0.8214		21.154	57.8485	14.6515		21.154	85.3929	1.2381		21.154	110.224	0		20.245	47.405	0.1622		20.245	207.324	0		20.245	99.846	0.1077
18.7372	22.386	6.0526		21.185	13.1053	0		16.903	11.494	1.3563		15.9456	4.1216	0.6892		14.905	6.5745	2.2553		16.5965	1	1.8393		21.474	53.697	15.3485		21.474	85.5238	1.9405		21.474	112.706	0.1647		20.552	51.27	0.2703		20.552	203.892	0.2432		20.552	104.554	0
19.0169	21.0702	8.2281		21.501	15.8421	0.0658		17.155	8.184	0.7241		16.1836	6.5405	0.473		15.1275	7.9787	4.3404		16.8442	2.2143	4.1071		21.795	58.0455	16.2273		21.795	79	3.6548		21.795	115.388	0		20.859	50.757	0		20.859	194.135	0		20.859	102.677	0
19.2965	20.2456	8.1404		21.817	7.8421	0		17.407	8.092	0.4138		16.4216	4.6351	0.9324		15.35	10.8085	5.4894		17.0919	6.3929	0.4821		22.115	68.2121	16.5152		22.115	70.2381	5.6429		22.115	120.753	0.0706		21.166	52.189	0		21.166	186.162	0.027		21.166	102.292	0
19.5762	23.5439	13.6316		22.133	9.4211	0		17.659	8	1.1724		16.6596	5.4865	1.5676		15.5724	10.5319	4.3617		17.3396	8.7679	0.1607		22.436	85.9394	18.5455		22.436	69.7619	5.5833		22.436	129.353	0.0471		21.472	53.865	0		21.472	183.27	0.3784		21.472	101.892	0.1231
19.8558	23.0526	18.614		22.449	9.6316	0.1447		17.912	10.299	0.5172		16.8976	4.6622	0.9459		15.7949	6.1702	3.1915		17.5873	5.4286	2.0714		22.756	97.5606	19.6212		22.756	70.1786	3.1786		22.756	134.918	0.2		21.779	52.432	0		21.779	182.189	0		21.779	100.908	0.0769
20.1355	17.9298	18.1053		22.766	6.9474	0		18.164	10.851	1.5977		17.1356	2.5	1.027		16.0174	2.9149	3.0638		17.835	2.5	0.3036		23.077	112.258	20.303		23.077	67.9405	3.6667		23.077	134.859	0.0118		22.086	45.838	0		22.086	174.514	0		22.086	102.631	0
20.4151	18.5789	12.3509		23.082	13.2105	0		18.416	7.816	1.7126		17.3736	4.5135	0.5676		16.2398	3.7447	2		18.0827	1.25	3.1071		23.397	117	20.6364		23.397	58.381	2.7024		23.397	128.2	0		22.393	43.324	0		22.393	173.216	0		22.393	107.692	0
20.6948	21.7895	18.0526		23.398	21.4079	0.2763		18.669	8.46	0.4138		17.6116	2.2432	1.9459		16.4623	5.6596	1.0638		18.3305	2.7679	1.3214		23.718	119	21.0152		23.718	49	2.7381		23.718	125.259	0		22.699	42.676	0		22.699	161.838	0		22.699	116.185	0
20.9745	20.0526	17.6316		23.714	16.5263	0.1447		18.921	11.126	0		17.8496	0.5405	1.6081		16.6847	6.0426	0.2553		18.5782	6.5179	2.4286		24.038	111.333	23.197		24.038	49.369	2.7262		24.038	122.259	0.0941		23.006	49.432	0		23.006	166.081	0		23.006	124.831	0
21.2541	19.5439	25.7895		24.03	7.1053	0.3553		19.173	14.897	0		18.0876	1.527	1.6216		16.9072	6.2128	0.2553		18.8259	13	0.4464		24.359	104.076	22.7121		24.359	53.1071	2.869		24.359	118.024	0.0941		23.313	54.757	0		23.313	177.541	0		23.313	128.938	0.0462
21.5338	18.2281	25.6842		24.347	5.7895	0.5		19.425	17.931	0		18.3256	2.6757	2.7297		17.1297	4.5957	0.5957		19.0736	10.375	2.75		24.68	104.591	23.1515		24.68	58.631	3.381		24.68	117.282	1.1294		23.62	51.324	0.2162		23.62	168.081	0		23.62	128.338	0
21.8134	19.5088	22.5088		24.663	8.1579	0.2105		19.678	21.149	0		18.5636	0.9324	1.5541		17.3521	2.9149	1.1702		19.3213	5.6786	0.9286		25	96.1061	22.9697		25	66.5357	2.1667		25	118.071	0.5765		23.926	41.027	0.5676		23.926	140.243	0.027		23.926	126.6	0.0308
22.0931	25.4035	17.4035		24.979	12.7368	0.0658		19.93	23.172	2.046		18.8016	2.5405	0.5135		17.5746	3.4255	1.8511		19.569	9.8214	0.3214		25.321	95.9697	22.8788		25.321	71.6905	2.75		25.321	115.765	0.6118		24.233	31.297	2		24.233	110.135	0.6757		24.233	123.092	0
22.3728	31.5088	13.1228		25.295	5.1579	0.7105		20.182	24.736	0.5287		19.0396	5.7432	3.0811		17.7971	5.4681	0.8936		19.8167	5.0179	0.4107		25.641	92.8333	22.3636		25.641	64.0833	2.0714		25.641	115.953	0.4588		24.54	26.514	1.9459		24.54	88.568	0		24.54	121.292	0
22.6524	24.1579	9.1228		25.611	4.6842	1		20.435	22.437	0		19.2776	6.2432	2.8784		18.0195	5.9149	1.383		20.0644	10.5893	0.2857		25.962	86.3636	21.5606		25.962	58.1548	2.0357		25.962	109.388	1.1882		24.847	24.811	1.5676		24.847	58.73	0.1081		24.847	119.662	0
22.9321	17.7193	10.3684		25.928	2.7368	2.8158		20.687	21.517	0		19.5156	4.2432	1.473		18.242	4.4255	1.9574		20.3121	3.625	0.5357		26.282	88.4848	22.1364		26.282	58.1786	1.8571		26.282	105.494	0.9294		25.153	25.216	0.5135		25.153	30.189	0.2973		25.153	113.062	0
23.2117	18.4386	7.8772		26.244	2.5789	0.2105		20.939	22.805	0.1034		19.7535	1.1216	1.8649		18.4645	3.7021	0.7447		20.5598	1.0357	1.7143		26.603	83.4091	25.6667		26.603	53.4524	1.5595		26.603	105.4	2.9176		25.46	28.351	0.1081		25.46	13.946	0		25.46	98.692	0
23.4914	18.7018	7.807		26.56	1.2632	0.6447		21.191	23.632	0		19.9915	2.1892	3.3784		18.6869	4.9362	0.1277		20.8075	2.1964	0.8929		26.923	79.3939	29.4697		26.923	48.869	1.5238		26.923	101.953	3.3529		25.767	34.459	0		25.767	5.378	0		25.767	79.154	0
23.7711	20.4035	9.8772		26.876	0.3158	0.6579		21.444	21.241	0.1034		20.2295	0.1081	1.0676		18.9094	5.5319	0.2766		21.0553	1.4464	1.9464		27.244	73.3182	26.803		27.244	50.0119	1.869		27.244	93.035	4.1176		26.074	42.324	0		26.074	3.324	0		26.074	63.677	0
24.0507	18.8246	11.0175		27.192	1.7895	1.2237		21.696	20.414	0.1034		20.4675	1.1486	0.8784		19.1318	4.8723	0.4043		21.303	1.4464	1.0714		27.564	72.2273	26.5		27.564	54.2262	3.7976		27.564	86.788	4.4941		26.38	55.027	0		26.38	8.486	0		26.38	53.631	0.0615
24.3304	20.4211	11.3333		27.508	1.8421	0.2105		21.948	18.943	0.6207		20.7055	2.8243	2.6486		19.3543	4.766	0.4681		21.5507	3.9107	0.3214		27.885	75.1061	26.303		27.885	55.6548	7.7143		27.885	84.518	5.3059		26.687	66.081	0		26.687	23.541	0		26.687	45.8	0
24.61	21.4211	9.5789		27.825	2.2105	0.0658		22.2	16.092	0		20.9435	4.8514	3.5405		19.5768	6.766	0.766		21.7984	4.3214	0.1429		28.205	72.5455	26.8939		28.205	50.6548	7.8333		28.205	87.847	4.3882		26.994	70.73	0		26.994	45.595	0		26.994	40.369	0.0308
24.8897	21.3684	11.8246		28.141	1.8947	0.5789		22.453	12.046	0		21.1815	4.9324	1.5946		19.7992	8.3404	0.8936		22.0461	4.3393	0.9286		28.526	64.1667	26.2273		28.526	47.6071	9.6786		28.526	92.635	3.2		27.301	73.189	0		27.301	66.784	0.1081		27.301	32.738	0.5077
25.1694	19.6491	11.0702		28.457	1.7368	0.1447		22.705	12.138	0		21.4195	3.0946	2.0811		20.0217	6.5745	0.4043		22.2938	2.625	1.4643		28.846	57.6667	22.0455		28.846	50.0952	10.2381		28.846	95.6	3.5765		27.607	76.297	0		27.607	81.243	0.4865		27.607	22.231	0.4923
25.449	23.0175	13.2807		28.773	2.3684	0		22.957	14.345	0.4253		21.6575	2.6622	2.1216		20.2442	3.6383	0.6596		22.5415	3.0893	0.5714		29.167	55.6515	18.8939		29.167	47.6071	6.7619		29.167	98.576	2.7529		27.914	79.027	0		27.914	89.838	0.4054		27.914	10.354	0.2
25.7287	26.3158	9.6842		29.089	2.2632	2.6053		23.21	10.667	1.4023		21.8955	3.0676	2.4324		20.4666	3.1915	0.3191		22.7892	2.1607	0		29.487	52.5758	16.0606		29.487	45.5357	2.131		29.487	100.2	2.4941		28.221	80.405	0		28.221	98.135	0		28.221	3.831	0.9538
26.0083	24.5965	9.7544		29.406	1.5263	3.3289		23.462	9.563	1.4943		22.1335	2.7973	1.9324		20.6891	4.5319	0.3191		23.0369	4.1607	0.9464		29.808	51.0455	13.9545		29.808	49.1786	0.4881		29.808	97.329	2.3529		28.528	74.838	0		28.528	103.892	0		28.528	2.369	1.5385
26.288	21.4912	6.9474		29.722	0.4737	0.6447		23.714	11.862	2.4368		22.3715	5.5946	2.2027		20.9116	5.6809	0.4681		23.2846	4.4286	0.6786		30.128	55.3788	12.7273		30.128	51.1667	1.119		30.128	90.647	0.9882		28.834	74.595	0		28.834	108.649	0		28.834	2.723	1.4615
26.5677	24.193	9.4211		30.038	0.7895	0.7895		23.966	10.023	2.3218		22.6095	7.6622	0.3919		21.134	7.0426	0.5957		23.5323	1.6786	0.8036		30.449	59.9697	11.2121		30.449	56.0714	0.75		30.449	83.941	1.1529		29.141	74.432	0.0541		29.141	109.081	0.1622		29.141	3.4	0.8154
26.8473	22.5439	11.2281		30.354	0.4737	1		24.219	7.356	3.1034		22.8475	5.8649	0.2838		21.3565	9.1064	0.5319		23.78	2.1429	0.0536		30.769	63.0303	11.6061		30.769	57.9643	1.2262		30.769	82.812	2.2471		29.448	73.378	0.1622		29.448	105.676	0.2162		29.448	3.677	0.7538
27.127	24.3509	10.0351		30.67	0.4737	1.1579		24.471	7.448	6.2299		23.0855	3	0.3649		21.5789	11.1489	0.5957		24.0278	9	1.9821		31.09	66.4091	11.4242		31.09	57.1786	1.3452		31.09	83.529	3.1294		29.755	81.108	0.0541		29.755	105.189	0		29.755	3.062	0.5692
27.4066	29.4912	7.3509		30.987	0.3684	1.8026		24.723	7.54	6.1034		23.3235	2.0676	0.5676		21.8014	13.9574	0.3404		24.2755	7.0536	0.4107		31.41	67.9091	10.8333		31.41	60.5238	0.6905		31.41	82.565	5.4353		30.061	86.189	0		30.061	101.811	0		30.061	3.231	0.2462
27.6863	30	7.4737		31.303	0.8421	1.5132		24.976	5.517	4.3793		23.5615	0.5405	0.8514		22.0239	17.383	0.5957		24.5232	2.9107	0.8393		31.731	66.9697	13.1667		31.731	71.1905	0.5595		31.731	80.118	6.4235		30.368	89.378	0.1081		30.368	97.324	0		30.368	2.662	0.1077
27.966	34.6491	7.3509		31.619	1.3684	0.7763		25.228	4.506	6.1034		23.7995	2.1216	0.0135		22.2463	15.8511	1.0851		24.7709	1.625	0.9643		32.051	62.1061	12.3939		32.051	86.4405	0.4286		32.051	78.165	5.3294		30.675	92.865	0		30.675	94.811	0		30.675	1.615	0
28.2456	29.5439	8.8772		31.935	1	0.3553		25.48	4.322	4.069		24.0374	3.4595	0.6622		22.4688	13.1489	1.6809		25.0186	3.2679	0.9643		32.372	56.0909	12.8939		32.372	97.0714	0.4524		32.372	75.882	4.9765		30.982	91.676	0.2703		30.982	93	0		30.982	1.738	0
28.5253	28.8772	11.4561		32.251	1.7895	0.5		25.732	4.69	1.1724		24.2754	1.4189	1.1892		22.6913	13.2979	1.2766		25.2663	2.1429	1.875		32.692	49.9848	12.2576		32.692	105.274	0.369		32.692	74.094	6.0118		31.288	88.703	0		31.288	87.973	0		31.288	3.369	0.0154
28.8049	29.7193	12.7193		32.568	1.6842	1.8026		25.985	3.862	2.1149		24.5134	1.4459	1.1216		22.9137	14.5319	0.8936		25.514	4.1429	1.9821		33.013	45.9394	12.4242		33.013	102.917	0.3452		33.013	74.247	3.9765		31.595	82.081	0		31.595	85.027	0.1351		31.595	3.138	0.0769
29.0846	26.807	9.1053		32.884	2.1053	2.1053		26.237	3.034	0.9425		24.7514	1.8378	1.4054		23.1362	17.0213	0.6809		25.7617	4.5536	0.0179		33.333	39.7879	13.7727		33.333	102.179	0.1071		33.333	70.788	3.1059		31.902	76.946	0		31.902	82.865	0.2162		31.902	3.169	0.2923
29.3643	32.4737	7.386		33.2	2.8421	0.5658		26.489	2.575	0.3218		24.9894	0.7162	2.2703		23.3586	15.9574	0.5319		26.0094	2.6964	1.1607		33.654	38.3939	14.3788		33.654	94.8929	0.4643		33.654	68.953	3.0706		32.209	71.757	0.3784		32.209	84.784	0.6216		32.209	2.954	0.5231
29.6439	35.3684	8.4561		33.516	3.0526	1		26.742	2.667	2		25.2274	1.9054	2.2568		23.5811	11.1064	1.0213		26.2571	1.3929	2.1607		33.974	35.8939	13.4848		33.974	88.2976	0.8571		33.974	69.529	3.2353		32.515	72.649	0.1081		32.515	87.162	0.1892		32.515	2.308	0.5231
29.9236	37.5789	8.3684		33.832	1.5263	1.7368		26.994	5.241	3.8046		25.4654	0.8919	3.9459		23.8036	12.2766	2.617		26.5048	0.6786	2.2143		34.295	42.4394	12.9545		34.295	91.0476	0.5833		34.295	74.141	4.5765		32.822	68.486	0.2162		32.822	90.784	0.1622		32.822	1.646	0.3077
30.2032	29.1754	12.0702		34.148	3.3158	1.2763		27.246	10.575	2.9885		25.7034	0.2973	1.6892		24.026	17.3191	2.1915		26.7526	1.9286	0.5893		34.615	54.6212	11.6667		34.615	86.131	0.8333		34.615	80.718	4.2471		33.129	64.541	0.2162		33.129	93.216	0.1081		33.129	1.492	0.0615
30.4829	27.2982	9.5263		34.465	4	0.3553		27.498	14.253	1.8966		25.9414	1.5946	1.1081		24.2485	16.0213	3.234		27.0003	0.875	1.4464		34.936	64.4545	13.803		34.936	87.0952	2.2381		34.936	87.776	2.8706		33.436	60.324	0		33.436	85.892	0.2162		33.436	1.8	0.0769
30.7626	29.7719	8.2456		34.781	6.1579	0.3421		27.751	14.345	0.9655		26.1794	3.2973	0.9459		24.471	8.1702	3.3404		27.248	1	0.2857		35.256	69.9091	16.7576		35.256	84.2024	2.0952		35.256	97.718	3.5765		33.742	61.432	0.0541		33.742	65.081	0		33.742	1.431	0.0769
31.0422	26.9649	6.7368		35.097	7.4211	0.1447		28.003	10.391	0.5172		26.4174	6.1622	1.6892		24.6934	2.6809	1.1915		27.4957	2.3393	1.1964		35.577	77.3485	19.1364		35.577	78.7262	1.5595		35.577	106.941	4		34.049	58.378	0.1081		34.049	49.892	0		34.049	1.108	0
31.3219	22.8947	6.8947		35.413	4.1053	0		28.255	8	0.2069		26.6554	7.8649	1.0541		24.9159	1.4681	1.0638		27.7434	0.6964	6.8214		35.897	85.4394	21.7273		35.897	79.6905	0.9167		35.897	116.682	2.9529		34.356	58.73	0		34.356	36.622	0.2432		34.356	0.492	0.0154
31.6015	27.0877	7.2982		35.729	2.6842	0.2105		28.507	6.897	0.3103		26.8934	2.5811	4.6892		25.1384	1.7872	4.1064		27.9911	0	8.4286		36.218	84.1212	24.5909		36.218	77.9167	1.8452		36.218	128.671	2.4824		34.663	65.595	0.3784		34.663	22.568	0.5405		34.663	0.246	0.0308
31.8812	27.0877	4.7193		36.046	3.1579	0.5		28.76	8.184	0.2069		27.1314	0.5541	2.2973		25.3608	3.3191	5.5106		28.2388	0	3.0536		36.538	82.4545	24.4242		36.538	73.2381	1.0714		36.538	134.306	3.7176		34.969	73.811	2.1081		34.969	9.784	0.1081		34.969	1.938	0
32.1609	31.6491	7.2807		36.362	3.4211	0.4211		29.012	9.287	0.2069		27.3694	4.4595	1.8784		25.5833	6.8298	4.0638		28.4865	0	0.8036		36.859	82.4545	23.6818		36.859	67.8095	0.131		36.859	130.718	4.1294		35.276	71.459	2.3243		35.276	11.054	0.6757		35.276	7.154	0.0154
32.4405	29.0526	10.5088		36.678	2.9474	0.1447		29.264	7.724	0.3103		27.6074	5.7838	4.0946		25.8057	9.6809	4.9574		28.7342	0.0893	0.9821		37.18	83.5152	24.3636		37.18	68.3095	0.2619		37.18	127.024	2.6941		35.583	65.649	3.2432		35.583	14.757	0.4054		35.583	14.123	0
32.7202	26.4561	4.4386		36.994	2.1053	0		29.517	7.908	2.1379		27.8454	5.3514	2.0135		26.0282	10.7234	6.1064		28.9819	1.3393	3.5179		37.5	90.1667	20.303		37.5	70.5595	1.4762		37.5	123.871	1.6		35.89	66.865	4.1081		35.89	17.811	0.8919		35.89	20.462	0
32.9998	29.2281	7.3684		37.31	4.6842	1.6711		29.769	9.563	0.931		28.0834	2.6486	1.8378		26.2507	10.7872	4.8723		29.2296	0.5	2.6607		37.821	88.8939	17.7273		37.821	63.8333	1.3095		37.821	123.835	1.4235		36.196	65.135	2.4324		36.196	22.108	0.973		36.196	23.246	0
33.2795	25.1404	6.5965		37.627	6.4737	1.2105		30.021	12.598	1.1724		28.3214	2.3378	2.8108		26.4731	7.9787	5.4468		29.4773	1.9821	6.5179		38.141	79.3182	16.303		38.141	56.7381	0.869		38.141	122.447	1.2588		36.503	60.405	0.8649		36.503	26.892	0.2703		36.503	24.923	0
33.5592	23.807	8.2281		37.943	3.0526	1.5921		30.273	11.034	1.7011		28.5593	5	2.2432		26.6956	4.3617	6.5532		29.7251	2.4821	4		38.462	74.4848	15.4848		38.462	51.7738	1.6071		38.462	120.024	2.0824		36.81	54.622	0		36.81	25.459	0.7297		36.81	26.969	0.0154
33.8388	26.2632	10.0175		38.259	0.6842	1.4474		30.526	8.184	1.046		28.7973	1.2838	2.7568		26.9181	3.7021	6.8511		29.9728	1.0893	6.5714		38.782	74.2727	17.6364		38.782	52.9524	1.119		38.782	115.235	2.2824		37.117	49	0		37.117	25.297	2.3243		37.117	29.277	0
34.1185	26.2807	8.1053		38.575	1.1579	1.0789		30.778	8	1.7816		29.0353	0.6892	1.8784		27.1405	5.9574	5.6809		30.2205	2.2679	2.625		39.103	66.8182	17.3788		39.103	53.4286	2.3571		39.103	107.988	4.2588		37.423	44.189	0		37.423	23.514	1.4054		37.423	30.815	0
34.3981	25.3509	10.6842		38.891	1.6316	3.4737		31.03	9.379	0.8276		29.2733	0.1622	2.2568		27.363	6.7021	5.2979		30.4682	1.6071	1.4821		39.423	67.303	19.5152		39.423	50.5714	2.5952		39.423	101.918	3.5529		37.73	40.649	0		37.73	30.297	2.5946		37.73	32.554	0.0615
34.6778	23.807	11.0175		39.207	1.4211	1.6711		31.283	12.23	0.1034		29.5113	1.2838	3.3378		27.5855	6.7447	3.5745		30.7159	4.7857	1.4464		39.744	64.1667	19.8333		39.744	51.4762	2.8214		39.744	98.882	2.5529		38.037	33.324	0		38.037	25.189	3		38.037	33.4	0
34.9574	26.0351	11.9825		39.524	2.4737	0.5789		31.535	13.609	0.1034		29.7493	0.8243	1.3919		27.8079	5.4681	3.9149		30.9636	2.9107	2.7679		40.064	65.0606	22.0758		40.064	53.131	2.5595		40.064	99.259	1.8118		38.344	29.324	0		38.344	25.135	1.2432		38.344	31.231	0.0154
35.2371	32.7719	10.8947		39.84	2	0.1447		31.787	16.184	0.3218		29.9873	0.7838	1.4865		28.0304	4.9787	3.5106		31.2113	2.9286	1.0893		40.385	59.9545	24.9242		40.385	55.5714	2.6905		40.385	98.318	2.4941		38.65	25.946	0		38.65	30.676	0.4595		38.65	28.831	0
35.5168	31.5263	10.6491		40.156	1.7895	0.5658		32.039	19.586	0		30.2253	2.3108	0.5811		28.2528	4.5319	6.1277		31.459	3.8929	1.625		40.705	56.0606	27.0303		40.705	61.4762	3.2857		40.705	97.341	3.3059		38.957	24.243	0		38.957	41.108	1.2703		38.957	25.877	0
35.7964	27.9649	10.7719		40.472	0.5789	1.7368		32.292	17.379	0		30.4633	5.4865	1.0405		28.4753	5.4043	7.0638		31.7067	2.2857	0.1786		41.026	51.7727	26.9697		41.026	64.3333	2.8929		41.026	101.294	3.2353		39.264	24.135	0.0541		39.264	44.297	0.1351		39.264	25.231	0
36.0761	25.193	12.8596		40.788	2.4737	1.7368		32.544	17.471	1.6782		30.7013	7.6081	1.3919		28.6978	4.2128	5.6596		31.9544	0.6071	0.9643		41.346	43.8788	24.8939		41.346	63.4524	2.8452		41.346	105.953	3.5059		39.571	22.676	0.6486		39.571	45.189	0.1081		39.571	25.723	0
36.3557	28.3684	9.0526		41.105	3	4.3684		32.796	21.207	3.2069		30.9393	5.4459	1.6622		28.9202	2.0426	5.2979		32.2021	2.4643	1.3036		41.667	39.7879	24.697		41.667	61.25	3.4881		41.667	105.941	3.6941		39.877	22.27	0.1622		39.877	45.973	0		39.877	25.954	0
36.6354	30.0702	9.2807		41.421	2.2632	3.8289		33.048	20.379	3.5287		31.1773	6.1351	2.5405		29.1427	1.5319	4.5957		32.4499	4.6964	2.5		41.987	39.803	23.6667		41.987	63.4524	2.2143		41.987	104.024	3.6118		40.184	21.73	1.0811		40.184	46.189	0.1892		40.184	23.215	0.0154
36.9151	28.9649	4.4211		41.737	1	4.5658		33.301	14.506	4.6207		31.4153	2.027	1.7703		29.3652	1.9787	4.6809		32.6976	2.3036	1.75		42.308	35.6667	23.6212		42.308	66.3929	1.2857		42.308	104.953	2.3412		40.491	20.73	1.2973		40.491	50.676	0.1622		40.491	18.231	0.0308
37.1947	31.8246	8.4912		42.053	1.1579	3.3158		33.553	6.345	7.4368		31.6533	2.6486	1.4865		29.5876	3.0851	2.8085		32.9453	0.8036	5.5714		42.628	35.2576	23.1364		42.628	65.1667	1.2143		42.628	106.965	3.3059		40.797	21.27	3.5405		40.797	55.27	1.3784		40.797	13.523	0
37.4744	31.5789	9.193		42.369	0.6842	2.3158		33.805	6.069	8.8161		31.8913	3.1486	0.3784		29.8101	4.8936	2.9574		33.193	0.8214	2.875		42.949	33.1364	24.0909		42.949	59.7381	1.9881		42.949	108.365	3.4353		41.104	18.973	4.2703		41.104	52.676	0.7568		41.104	10.215	0
37.754	27.1754	6.807		42.686	1.6316	2.4342		34.058	10.115	5.1149		32.1293	0.3378	2.4865		30.0325	6.9787	3.0638		33.4407	1.3214	1.6786		43.269	30.6212	25.4545		43.269	56.7619	1.9286		43.269	105.729	2.9412		41.411	18	4.027		41.411	50.108	0.2432		41.411	10.185	0
38.0337	24.3509	9.8947		43.002	2.1579	4.4079		34.31	14.529	4.7931		32.3673	1.6351	0.5135		30.255	8.8298	3.234		33.6884	0.0179	1.6429		43.59	33.4394	24.3485		43.59	55.1071	1.5238		43.59	98.918	2.7059		41.718	18.162	2.7027		41.718	54.703	1		41.718	13.708	0
38.3134	25.1053	10.0526		43.318	1.2632	3.6842		34.562	15.172	5.3333		32.6053	4.5405	0.7297		30.4775	9.5106	3.4468		33.9361	0.25	1.3214		43.91	38.7727	24.7121		43.91	63.2857	0.6548		43.91	99.271	2.7176		42.024	17.486	3.2432		42.024	58.351	1.7838		42.024	19.4	0.0615
38.593	24.8596	10.3509		43.634	1.3158	3.2237		34.814	15.264	6.9195		32.8432	1.5135	2.9595		30.6999	5.5745	4.5532		34.1838	0.0893	0.3214		44.231	35.4242	26		44.231	73.5	0.7619		44.231	101.141	1.8941		42.331	16.973	6.3243		42.331	59.135	0.973		42.331	26	0
38.8727	25.1754	5.193		43.95	5.0526	2.6579		35.067	16.828	9.0115		33.0812	0.2568	4.2432		30.9224	2.9149	8.6809		34.4315	1.7857	0.2857		44.551	31.6364	29.4091		44.551	73.5357	4.4048		44.551	101.588	1.2588		42.638	14.649	4.7297		42.638	65.351	1.8649		42.638	33.477	0
39.1523	25.5263	11.1579		44.267	8.2632	5.6447		35.319	19.954	7.6322		33.3192	1.6622	1.7703		31.1449	3	12.2553		34.6792	2.1607	0.4464		44.872	32.0606	35.0758		44.872	74.3333	8.9881		44.872	95.729	1.1059		42.945	15.378	2.5946		42.945	69.297	1.6216		42.945	40.492	0
39.432	24.1053	9.4035		44.583	6.4211	8.0789		35.571	23.046	7.1149		33.5572	2.5811	2.3649		31.3673	2.4894	10.0638		34.9269	1.0714	0.4286		45.192	33.7424	32.7576		45.192	82.2738	11.3929		45.192	92.671	1.2824		43.251	18.243	0.8649		43.251	64.946	1.0541		43.251	45.185	0
39.7117	29.193	12.1754		44.899	4.5263	8.5		35.824	23.425	5.4598		33.7952	1.7838	2.9054		31.5898	3.0213	5.8298		35.1747	0.1071	1.3571		45.513	37.2727	24.9242		45.513	85.7857	11.9762		45.513	95.141	1.5647		43.558	18.541	1.6757		43.558	62.946	0.8649		43.558	45.754	0.0308
39.9913	31.7018	10.5439		45.215	4.7368	3.3289		36.076	22.253	7.0805		34.0332	4.7432	1.8919		31.8123	4	4.8511		35.4224	0	5.4643		45.833	39.0758	21.9545		45.833	80.5595	10.4286		45.833	100.518	1.8824		43.865	19.351	3.1622		43.865	60.676	0.1081		43.865	46.077	0.0154
40.271	28.7368	14.6842		45.531	4.0526	2.6579		36.328	23.724	5.1379		34.2712	2.0135	1.9324		32.0347	3.6809	4.2766		35.6701	0.4464	1.125		46.154	37.1212	22.7424		46.154	79.3571	10.8095		46.154	105.459	2.2471		44.172	17.541	3.9189		44.172	52.622	0.8108		44.172	49.631	0
40.5506	24.0702	14.8947		45.847	1.9474	7.6711		36.58	22.621	2.1149		34.5092	2.0676	1.527		32.2572	2.6809	2.5319		35.9178	0.1786	1.0536		46.474	35.5606	23.4848		46.474	81.6905	9.6905		46.474	109.518	1.6941		44.478	15.919	5.1081		44.478	48.378	0.2162		44.478	51.969	0
40.8303	23.1228	11.9825		46.164	3.7368	4.0263		36.833	17.839	0.5172		34.7472	2.2838	1.2432		32.4796	2.234	2.3191		36.1655	0.5357	4.1964		46.795	38.6818	23.4242		46.795	82.6429	8.3333		46.795	109.482	1.5529		44.785	13.622	3.8378		44.785	40.757	0.3243		44.785	51.169	0
41.11	24.7895	12.3333		46.48	7.2105	3.25		37.085	12.874	1.6207		34.9852	3.2838	3.2432		32.7021	3.383	1.0851		36.4132	0.0179	3.2679		47.115	45.8939	24.1818		47.115	86.869	5.9167		47.115	106.518	1.4118		45.092	16.027	4.1351		45.092	39.73	1.5946		45.092	50.185	0
41.3896	28.0702	12.9298		46.796	6.1053	6.9868		37.337	10.391	3.7471		35.2232	1.7568	4.0541		32.9246	4.8298	0.7447		36.6609	0.0179	1.7143		47.436	47.5758	22.2879		47.436	83.8095	4.0595		47.436	106.518	2.1412		45.399	19.216	2.4865		45.399	30.486	1.2703		45.399	52	0.5385
41.6693	26.6316	10.6667		47.112	3.1053	1.3421		37.589	12.966	4.4023		35.4612	2.4324	1.6892		33.147	5.7021	0.3191		36.9086	0	0.8036		47.756	48.6667	21.6818		47.756	75.369	2.6071		47.756	106.4	2.8706		45.705	20.676	0		45.705	19.649	1.6757		45.705	50.6	0.8923
41.9489	24	9.5263		47.428	3.6842	4.6447		37.842	14.529	1.931		35.6992	1.9595	2.3649		33.3695	6.1277	0.5319		37.1563	0.0179	4.2321		48.077	51.7727	22.1818		48.077	74.2262	1.4881		48.077	108.447	2.6118		46.012	20.162	0.2162		46.012	14.595	1		46.012	44.323	0.4769
42.2286	25.0175	15.4386		47.745	6.5789	2.0921		38.094	13.057	0.8391		35.9372	1.7297	2.5676		33.592	6	1.9149		37.404	0	6.0893		48.397	54.2576	23.3182		48.397	75.8452	2.6429		48.397	112.447	3.4588		46.319	19.351	0		46.319	7.73	0.2432		46.319	37.4	0.2769
42.5083	23.8421	12.3333		48.061	5.2632	2.1711		38.346	12.046	1.2874		36.1752	3.4459	2.1622		33.8144	5.3617	3.0213		37.6517	0.4643	2.8929		48.718	56.4545	23.0455		48.718	68.7976	3.4524		48.718	115.776	2.4471		46.626	22.108	0		46.626	3.27	0.5405		46.626	31.554	0.4462
42.7879	24.4035	7.614		48.377	1.6316	2.8289		38.599	11.77	0		36.4132	6.2838	1.8649		34.0369	4.9787	3.3191		37.8994	0.75	1.3571		49.038	60.5455	20		49.038	69.3333	1.619		49.038	115.447	1.6353		46.932	26.892	0.3243		46.932	3.27	0.4595		46.932	29.046	0.6769
43.0676	23.8596	6.3509		48.693	2.8421	2.1447		38.851	12.138	0.954		36.6512	5.1892	3.2297		34.2594	4.5745	1.6809		38.1472	0.0179	3.5		49.359	56.2879	18.6061		49.359	66.1429	1.2976		49.359	117.188	3.2706		47.239	32.459	1.1081		47.239	2.324	0.7838		47.239	30.062	0.5231
43.3472	24.3509	5.9649		49.009	7.5789	5.7763		39.103	13.701	1.7126		36.8892	1.7568	2.5676		34.4818	3.6596	0.8936		38.3949	0.9107	2.7857		49.68	53.1061	19.0152		49.68	65.5476	1.6548		49.68	121.6	3.6353		47.546	36.486	0.6757		47.546	3.351	0.5405		47.546	29.677	0.6154
43.6269	25.7193	7.4211		49.326	9.2632	3.9079		39.355	12.322	0.954		37.1271	2.9865	0.5676		34.7043	3.8298	1.1489		38.6426	1.4643	3.0714		50	54.5758	20.0303		50	60.1548	3.0119		50	129.071	3.4235		47.853	38.162	0.7838		47.853	1.541	0.1622		47.853	29.677	0.9538
43.9066	26	4.8947		49.642	6.8421	2.2368		39.608	10.115	0		37.3651	5.1622	0.5676		34.9267	6.9362	1.1064		38.8903	1.4464	2.9286		50.321	58.0758	20.5909		50.321	55.2857	2.5238		50.321	133.388	3.0706		48.159	39.811	1.973		48.159	2.162	0.0811		48.159	29.446	1.5538
44.1862	29.4035	5.6667		49.958	3.2632	0.5789		39.86	9.195	0.4138		37.6031	4.1622	1.027		35.1492	8.6383	1.1277		39.138	3.8036	2		50.641	58.8939	21.5758		50.641	50.4048	2.869		50.641	128.918	2.4471		48.466	38.405	2.1622		48.466	1.189	0.0541		48.466	25.723	1.6308
44.4659	24.3158	6		50.274	3.6316	2.7895		40.112	8.276	0		37.8411	3.2568	1.4324		35.3717	7.3617	2.3617		39.3857	0.5357	3.8214		50.962	49.7121	20.7121		50.962	43.9167	2.4881		50.962	123.141	2.6588		48.773	40.378	3.027		48.773	3.973	1		48.773	19.523	2.1846
44.7455	24.6316	9.8421		50.59	1.9474	5.1316		40.365	7.356	0		38.0791	1.7973	2.0135		35.5941	6.5532	2.1277		39.6334	1.625	3.5536		51.282	49.8182	22.0606		51.282	43.6905	2.5833		51.282	120.765	2.5765		49.08	42.378	1.2703		49.08	4.811	2.2162		49.08	16.077	3.5231
45.0252	26.193	12.8772		50.907	3.7895	9.4605		40.617	9.011	0		38.3171	4.2432	2.8919		35.8166	7.383	2.8085		39.8811	3.125	1.25		51.603	53.803	21.6818		51.603	47.7738	4.1786		51.603	120.271	2.3882		49.386	45.757	0.3784		49.386	9.135	4.2162		49.386	13.692	3.9077
45.3049	28.9298	9.9825		51.223	5.4737	8.9079		40.869	11.586	0		38.5551	5.4459	1.7162		36.0391	6.3404	3.234		40.1288	1.3214	5.875		51.923	53.8939	21.4545		51.923	48.8452	4.9167		51.923	117.918	3.0471		49.693	48.243	0		49.693	13.324	7.3243		49.693	11.323	2.7538
45.5845	26.7368	10.0175		51.539	5.4211	4.8421		41.121	20.506	0.2069		38.7931	4.2973	4.7162		36.2615	4.7021	5.1277		40.3765	2.0179	2.9286		52.244	50.6818	20.5455		52.244	49.5238	7.8333		52.244	118.2	2.0471		50	50.216	0.0541		50	17.649	5.7568		50	7.354	1.9846
45.8642	27.2281	9.3333		51.855	3	2.8289		41.374	18.667	0.7356		39.0311	1.6757	4.7568		36.484	3.0426	7.5319		40.6242	2.0357	2.7679		52.564	44.4697	19.5303		52.564	47.881	8.0357		52.564	120.871	2.1765		50.307	54.459	0.3243		50.307	21.811	3.8108		50.307	3.462	1.9538
46.1438	30.193	11.0175		52.171	3.4211	0.7763		41.626	11.31	0.6437		39.2691	4.2973	7.4595		36.7064	2.9362	5.9149		40.872	0.6607	4.4643		52.885	40.7273	20.8939		52.885	48.7381	6.9881		52.885	121.612	2.8235		50.613	55.108	0.6216		50.613	21.081	2.5135		50.613	3.785	1.4615
46.4235	26.5088	7.8421		52.487	2.6316	6.0921		41.878	10.759	0.8391		39.5071	4.0811	6.027		36.9289	2.234	5.4255		41.1197	0.7143	2.3929		53.205	38.0455	23.4697		53.205	54.7143	6.2857		53.205	120.376	3.7294		50.92	54.162	0.7297		50.92	21.351	2		50.92	4.292	1.8308
46.7031	28.0526	6.7544		52.804	2.3158	8.5395		42.13	9.011	0.8391		39.7451	1.5405	5.3108		37.1514	2.1277	5.8936		41.3674	3.9643	1.7679		53.526	37.197	25.5152		53.526	62.0833	6.6429		53.526	119.318	4.3412		51.227	55.243	0.1081		51.227	26.054	1.2703		51.227	2.677	2.1231
46.9828	29.6667	4.6842		53.12	2.7368	5.0132		42.383	7.356	0.2069		39.9831	2.6081	5.8514		37.3738	2.4681	4.7021		41.6151	4.2679	4.1607		53.846	33.8636	27.1212		53.846	57.7857	8.0833		53.846	119.118	6.2118		51.534	53.081	0		51.534	30.676	1.7297		51.534	2.092	2.3231
47.2625	26.8246	13.1579		53.436	2.5789	14.4342		42.635	7.54	0.4138		40.2211	2.4595	3.5676		37.5963	3.4255	2.4468		41.8628	1.6786	2.4821		54.167	36.3939	28.2727		54.167	54.7857	8.2976		54.167	118.412	6.6		51.84	52.216	0		51.84	37.486	2.5135		51.84	2.708	1.6923
47.5421	22.2281	16.7368		53.752	2.8421	13.5789		42.887	7.632	1.046		40.4591	5.4459	2.3243		37.8188	5.1702	1.234		42.1105	1.0179	6.3214		54.487	43.5758	28.8182		54.487	55	9.119		54.487	124.741	6.3529		52.147	54.649	0		52.147	45.297	3.0811		52.147	4.538	1.5385
47.8218	23.9123	12.614		54.068	1.5263	2.8816		43.14	8	2.1379		40.6971	1.973	5.2838		38.0412	6.383	3.8511		42.3582	1.0536	4.75		54.808	42.0606	27.6364		54.808	54.7262	9.8333		54.808	141.106	5.6588		52.454	56.108	0		52.454	51.73	1.6216		52.454	5.877	1.6615
48.1014	23.9649	17.0877		54.385	4.0526	4.1974		43.392	8.828	0.954		40.9351	3.8514	1.9459		38.2637	7.8298	8.3617		42.6059	0.8214	9.5357		55.128	42.7576	25.1061		55.128	58.25	9.5119		55.128	154.576	5.8235		52.761	57.378	0		52.761	50.892	1.4324		52.761	9.308	1.1231
48.3811	24.1228	17.0702		54.701	6.7895	3.4605		43.644	8.92	1.8736		41.1731	7.7162	3.8919		38.4862	9.6383	8.8511		42.8536	2.9821	5.6964		55.449	44.8636	25.2273		55.449	57.3929	7.5833		55.449	158.659	5.9647		53.067	54.243	0		53.067	50.514	1.2162		53.067	12.169	0.3846
48.6608	21.193	16.193		55.017	3.1579	7.2763		43.896	9.195	4.3793		41.411	10.9459	6.6216		38.7086	8.0638	6.1064		43.1013	3.4821	2.7143		55.769	48.7576	25.2879		55.769	55.6905	7.6548		55.769	158.953	6.8235		53.374	55	0.4595		53.374	49.703	3.9189		53.374	9.862	0.2154
48.9404	23.0175	14.2456		55.333	3.3158	7.3421		44.149	7.448	3.9885		41.649	12	5.8919		38.9311	4.9362	3.5745		43.349	4.4821	2.6786		56.09	50.3485	26.7273		56.09	53.4405	8.381		56.09	162.141	7.7294		53.681	55.027	0		53.681	46.838	4.3514		53.681	5.538	0.8769
49.2201	24.7193	16.5088		55.649	2.1579	5.7632		44.401	6.345	3.7241		41.887	14.8784	3.0541		39.1535	4.3404	4.1277		43.5968	1.6964	2.5		56.41	47.5909	26.4394		56.41	53.3214	8.3095		56.41	164.882	8.4824		53.988	56.351	0		53.988	42.189	5.5946		53.988	6.108	1.6923
49.4997	26.9649	14.9649		55.966	2.9474	4.4211		44.653	5.517	1.4713		42.125	17.8243	3.2838		39.376	6.6383	4		43.8445	1.875	2.7679		56.731	43.5909	25.9242		56.731	57.9286	9.2976		56.731	167.659	8.4824		54.294	57.892	0		54.294	38.676	8.9459		54.294	10.708	1.7385
49.7794	26.9825	12.386		56.282	6.0526	2.8158		44.906	6.345	1.2644		42.363	14.6757	3.1351		39.5985	7.6596	4.5532		44.0922	0.6607	2.375		57.051	43.7424	24.8939		57.051	60.5119	8.0238		57.051	161.318	6.0941		54.601	61.649	0		54.601	34.676	11.6757		54.601	16.4	4.1538
50.0591	24.7018	12.0877		56.598	5.1579	0.1447		45.158	7.724	3.7471		42.601	22.0946	3.2297		39.8209	5.9787	3.0638		44.3399	0.8393	3.2321		57.372	41.5606	26.4697		57.372	58.381	4.4048		57.372	147.424	3.7059		54.908	64.811	0		54.908	38.919	11.1622		54.908	19.677	6.7538
50.3387	24.9474	8.3684		56.914	6.5789	0.6316		45.41	12.874	3.6667		42.839	23.2568	2.0541		40.0434	4.4468	2.9149		44.5876	3.5179	3.6429		57.692	40.6818	25.9091		57.692	59.5	3.8452		57.692	136.235	2.7294		55.215	63.054	0		55.215	35.486	10.6486		55.215	22.031	4.4154
50.6184	27.2456	12.0526		57.23	3	3.3158		45.662	19.368	1.1609		43.077	19.1216	2.8784		40.2659	3.4043	4.4681		44.8353	2.8571	9.6071		58.013	40.8939	26.3788		58.013	64.3452	3.5833		58.013	124.612	2.0353		55.521	57.162	0.2703		55.521	30.622	6.4595		55.521	23.138	0.8308
50.898	28.7193	13.3333		57.546	3	2.8026		45.915	20.575	0.8506		43.315	12.973	3.5135		40.4883	2.1064	5.4043		45.083	8.8214	10.7857		58.333	45.0152	24.5		58.333	66.9643	4.7381		58.333	111.765	2.7647		55.828	53.892	0.0541		55.828	19.162	4.8378		55.828	22.862	0.2769
51.1777	31.3684	15.0175		57.863	3.2632	5.7763		46.167	12.506	0.8391		43.553	11.0541	1.9054		40.7108	2.0426	3.4894		45.3307	10.2857	10.1429		58.654	49.1515	23.3182		58.654	69.0595	4.9286		58.654	97.494	2.2353		56.135	50.243	0.0541		56.135	14.243	3.1351		56.135	21.046	0.6154
51.4574	28.8421	13.8246		58.179	2.1579	3.3289		46.419	5.149	0.5287		43.791	14.3649	5.527		40.9333	2.234	3.1064		45.5784	10.0893	6.6071		58.974	43.9242	22.4545		58.974	61.5952	4.6667		58.974	87.412	2.0353		56.442	48.081	0.0541		56.442	15.784	0.4324		56.442	18.554	0.8462
51.737	27.7895	11.3158		58.495	2.2105	4.7632		46.671	2.391	0.6207		44.029	17.2432	7.973		41.1557	3.0213	5.383		45.8261	12.9107	2		59.295	38.7273	24.0303		59.295	57.3571	6.75		59.295	80.506	4.2353		56.748	44.162	0.7838		56.748	15.459	0.8919		56.748	20.2	0.7385
52.0167	25.1228	11.7018		58.811	3.3684	3.4737		46.924	2.207	0.8391		44.267	13.0811	4.7703		41.3782	4.1702	7.7021		46.0738	13.625	3.9286		59.615	39.697	25.8939		59.615	60.2857	6.8214		59.615	74.718	8.7647		57.055	41.351	1.8378		57.055	17.27	1.1081		57.055	22.708	0.8308
52.2963	20.0877	11.1228		59.127	4	10.5395		47.176	2.943	0.8391		44.505	13.5946	4.6622		41.6006	4.2766	8.8936		46.3215	18.2143	5.875		59.936	40.197	27.0152		59.936	63.7857	5.9762		59.936	71.224	9.6353		57.362	39.108	3.7027		57.362	15.405	1.3243		57.362	23.185	0.4
52.576	22.9298	8.0526		59.444	1.7368	18.7105		47.428	6.529	2.2184		44.743	18.9595	3.2838		41.8231	4.7447	10.4894		46.5693	23.6607	7.7321		60.256	48.9545	27.5455		60.256	63.7262	4.0833		60.256	69.741	6.4353		57.669	37.973	4		57.669	12.676	1.3514		57.669	20.708	0.4769
52.8557	27.5614	11.6667		59.76	2.0526	5.9737		47.681	7.448	3.5287		44.981	23.1351	3.2973		42.0456	4.4255	10.1489		46.817	24.375	4.375		60.577	49.3939	29.2576		60.577	56.6548	3.2738		60.577	72.529	4.9647		57.975	35.865	3.8378		57.975	8.459	1.4595		57.975	19.769	0.5231
53.1353	29.9298	17.7193		60.076	5.9474	3.5395		47.933	4.966	2.5287		45.219	19.6351	2.6351		42.268	2.5532	9.1064		47.0647	31.1071	5.9821		60.897	50.1515	30.2273		60.897	57.8929	5.0595		60.897	74.318	4.9176		58.282	31.892	3.5676		58.282	7.784	0.8649		58.282	21.2	0.1692
53.415	23.5965	10.7368		60.392	12.4211	6.2237		48.185	7.632	4.3908		45.457	11.473	5.6892		42.4905	1.0638	7.7234		47.3124	32.8929	6.4286		61.218	54.4848	31		61.218	61.1071	7.9167		61.218	74.835	7.1765		58.589	27.649	2.5946		58.589	4.27	0.5405		58.589	23.4	0.0154
53.6946	24.8246	5.3509		60.708	12.0526	17.2763		48.437	12.23	7.1264		45.695	8.1216	6.4459		42.713	0.9362	6.1277		47.5601	41.6071	9.4643		61.539	56.6818	35.7727		61.538	59.7857	17.3571		61.538	73.412	7.8235		58.896	27.73	3.2432		58.896	2.595	0.3243		58.896	25.323	0.1538
53.9743	25.3333	5.4211		61.025	8.2105	8.1447		48.69	9.103	11.2759		45.9329	6.1622	8.1486		42.9354	1.1277	5.7447		47.8078	36.375	17.2679		61.859	53.803	38.2727		61.859	54.7857	19.9405		61.859	70.341	9.6353		59.202	26.324	3.3784		59.202	4.081	0.9459		59.202	27.092	0.4615
54.254	23.5263	7.4912		61.341	9.6842	2.3684		48.942	7.54	7.977		46.1709	1.8108	10.3243		43.1579	1.3191	5.9574		48.0555	36.9286	12.6429		62.18	48.2121	34.7273		62.18	47.2262	20.0119		62.18	72.753	8.7294		59.509	21.568	1.8919		59.509	10.324	0.8108		59.509	28.2	0.5692
54.5336	25	4.0175		61.657	6.1579	5.1316		49.194	8.368	4.3793		46.4089	0.8919	10.5811		43.3803	1.3191	8.1064		48.3032	40.0893	7.8036		62.5	46.303	33.6061		62.5	43.9762	14.8095		62.5	81.376	8.4353		59.816	20.811	0.973		59.816	16.459	0.5405		59.816	27.877	0.5231
54.8133	24.1228	4.4035		61.973	3.6316	8.25		49.447	9.931	4.7011		46.6469	4.8108	7.2568		43.6028	1.617	8.4043		48.5509	40.1964	11.1607		62.821	44.197	35.1818		62.821	41.3571	12.5476		62.821	87.553	7.5176		60.123	21.432	1.2703		60.123	18.703	0.6757		60.123	26.985	0.5385
55.0929	25.4912	6.8947		62.289	3.1579	10.0132		49.699	11.126	5.4483		46.8849	10.027	3.9865		43.8253	2.8085	9.6383		48.7986	32.0179	8.3571		63.141	41.0909	35.6364		63.141	39.6429	8.8571		63.141	91.576	7.4235		60.429	20.432	1.7297		60.429	16.568	0.5135		60.429	28.538	0.6154
55.3726	27.9825	11.0702		62.606	2.4737	7.9737		49.951	10.207	4.3793		47.1229	17.9595	4.7027		44.0477	3.1064	12.6809		49.0463	31.9821	13.6607		63.462	37.1061	32.7424		63.462	37.881	9.9881		63.462	93.024	7.4235		60.736	21.027	1.027		60.736	18.568	1.0811		60.736	32.708	2.0923
55.6523	25.8246	16.5789		62.922	3.0526	3.1842		50.203	10.483	1.1724		47.3609	21.6351	6.4054		44.2702	1.8723	11.2979		49.2941	33.2143	16.9464		63.782	35.4394	29.0758		63.782	41.3214	13.1548		63.782	91.753	8.1294		61.043	22.351	4.6486		61.043	19.054	2.5676		61.043	36.262	2.9385
55.9319	25.4737	10.3333		63.238	5.3158	2.6711		50.456	14.989	1.0345		47.5989	15.2162	3.8378		44.4927	1.4681	10.1277		49.5418	39.3571	18.8214		64.103	32.1818	26.1515		64.103	45.6429	17.3929		64.103	88.2	8.5176		61.35	22.514	6.4054		61.35	22.297	1.8378		61.35	38.877	3.4
56.2116	24.9123	9.0526		63.554	5.7368	3.3947		50.708	16.092	5.7701		47.8369	13.3919	5.6216		44.7151	2.6596	10.2128		49.7895	44.1071	16.4821		64.423	30.803	26.9848		64.423	43.1548	17.25		64.423	88.953	8.3412		61.656	22.865	2.2432		61.656	18.73	0.1892		61.656	38.585	3.5538
56.4912	27.3509	14.4386		63.87	7.8947	3.7763		50.96	12.874	9.6897		48.0749	22.1757	11.6351		44.9376	3.8723	9.4468		50.0372	42.5357	16.0179		64.744	32.2273	32.2121		64.744	46.4524	9.8214		64.744	88.635	7.8824		61.963	26.811	1.9459		61.963	19.541	0.2432		61.963	34.554	4.1846
56.7709	24.6842	10.9649		64.186	4.9474	2.8816		51.212	11.954	7.6437		48.3129	25.6622	9.973		45.1601	5.1277	12.7234		50.2849	43.9107	6.7143		65.064	34.0455	36.1667		65.064	49.4167	10.6548		65.064	83.859	10.5176		62.27	32.405	1.8378		62.27	17.595	1		62.27	29.154	4.0308
57.0506	23.6842	14.8246		64.503	4.7368	4.0921		51.465	14.989	3.2759		48.5509	30.3514	10.9595		45.3825	5.4255	16.766		50.5326	43.2143	6.2679		65.385	36.197	35.6515		65.385	50.1786	12.131		65.385	82.8	13.4471		62.577	33.351	0.4054		62.577	22.811	0.5135		62.577	24.462	3.3231
57.3302	26.614	12.4561		64.819	6.2105	5.2237		51.717	19.218	1.931		48.7889	36.1351	9.7973		45.605	3.6383	20.5532		50.7803	39.4107	7.375		65.705	43.5606	32.1364		65.705	50.7619	9.2976		65.705	87.576	17.5059		62.883	32.973	0.2162		62.883	21.27	0.6486		62.883	22.385	4.3077
57.6099	23.7895	7.8246		65.135	6.5263	6.8684		51.969	19.034	0.8391		49.0269	38.2568	4.4324		45.8274	2.7234	23.8936		51.028	39.5	6.6429		66.026	48.9394	31.0606		66.026	45.4286	4.3452		66.026	91.976	21.2941		63.19	34.919	0.1081		63.19	20.595	0.5676		63.19	22.662	4.2462
57.8895	21.5088	12.6842		65.451	6.5789	14.4605		52.222	20.506	1.046		49.2649	30.973	4.5405		46.0499	3.7872	23.6383		51.2757	31.1607	15.8036		66.346	49.3333	31.4848		66.346	41.0714	3.2857		66.346	94.106	23.4353		63.497	37.784	0		63.497	26.486	0.6757		63.497	25.138	2.0615
58.1692	26.8421	15.3158		65.767	6.2105	15.2368		52.474	18.851	2.3448		49.5029	28.1081	6.0541		46.2724	4.9149	16.8723		51.5234	29.4107	13.9821		66.667	45.6364	34.1818		66.667	40.9167	6.619		66.667	95.353	22.6706		63.804	36.568	1.5676		63.804	26.351	0.3514		63.804	23.738	1.3231
58.4489	26.3158	13.0526		66.084	3.5789	13.6316		52.726	14.161	2.2299		49.7409	24.7568	6.7838		46.4948	4.5106	10.8511		51.7711	30.7143	3.9643		66.987	47.6515	35.6212		66.987	38.881	13.1429		66.987	94.612	23.4235		64.11	36.486	5.0811		64.11	28.081	0.8649		64.11	18.969	2.0769
58.7285	21.5088	13.2105		66.4	3.1579	7.1184		52.978	12.138	4.046		49.9789	31.1892	6.6486		46.7173	6.2766	9.2128		52.0189	29.875	2.8929		67.308	47.2273	35.1667		67.308	37.2381	13.6429		67.308	90.706	21.8941		64.417	35.757	5.7027		64.417	27.622	0.2703		64.417	16.708	2.6615
59.0082	22.7544	10.5088		66.716	4.1053	6.6184		53.231	10.115	5.4598		50.2169	37.2973	6.4865		46.9398	8.1915	8.5532		52.2666	31.0357	0.9464		67.628	46.4697	36.3333		67.628	38.3452	8.8571		67.628	84.906	18.6118		64.724	33.811	4.7297		64.724	31.595	0.7838		64.724	16.554	2.8615
59.2878	25.2456	13.4561		67.032	5.2105	1.2763		53.483	9.839	5.3678		50.4548	33.0135	8.3378		47.1622	6.1915	6.4043		52.5143	29.5179	1.9107		67.949	48.803	34.5758		67.949	43.0357	4.5595		67.949	84.988	14.9647		65.031	33.243	4.5405		65.031	33.973	0.973		65.031	16.523	2.8615
59.5675	25.0702	13.2807		67.348	8.7368	0.8553		53.735	9.379	3.954		50.6928	34.0541	5.4054		47.3847	2.5957	3.4468		52.762	31.7143	8.8036		68.269	54.6667	31.7121		68.269	50.0833	4.7738		68.269	82.565	14.0353		65.337	34.135	3.9459		65.337	38.27	1.4054		65.337	15.292	2.6923
59.8471	25.614	11.7193		67.665	6.9474	1.4342		53.988	8.92	2.4598		50.9308	35.6216	4.4459		47.6072	1.4043	4.8298		53.0097	29.8393	11.0536		68.59	60.3333	32.9848		68.59	46.4048	7.9286		68.59	82.671	13.8706		65.644	35.135	6.973		65.644	34.405	0.4324		65.644	11.554	3.2923
60.1268	24.2982	14.4912		67.981	5.8947	2.5921		54.24	7.54	2.7241		51.1688	29.4189	5.5946		47.8296	1.5319	5.8511		53.2574	24.1607	19.7321		68.91	58.9394	37.4242		68.91	40.5476	14.25		68.91	80.129	15.0235		65.951	37.297	5.3243		65.951	34.162	0.027		65.951	9.708	4.5385
60.4065	30.807	19.1228		68.297	7.0526	9.0658		54.492	3.678	3.2989		51.4068	32.027	8.1622		48.0521	0.9787	5.9787		53.5051	31.75	18.2679		69.231	54.7727	41.8788		69.231	39.6786	16.5952		69.231	74.824	15.1294		66.258	33.838	4.5946		66.258	32.243	0.7027		66.258	9.523	5.7538
60.6861	36.4035	18		68.613	7.7895	5.4079		54.744	2.483	3.8391		51.6448	41.473	6.1892		48.2745	1.2128	7.0851		53.7528	31.3393	9.5893		69.551	49.3788	41.3939		69.551	42.0714	16.119		69.551	72.682	15.8118		66.564	29.162	1.1081		66.564	27.162	0.5135		66.564	9.323	6.0769
60.9658	36.7719	13.6667		68.929	10.6316	6.1711		54.997	3.218	2.7471		51.8828	36.6622	3.7027		48.497	1.8085	9.0213		54.0005	28.3214	4.3571		69.872	48.1667	41.0455		69.872	49.0595	14.3095		69.872	70.953	20.4706		66.871	25.676	1.0541		66.871	24.622	0		66.871	6.338	5.2769
61.2454	40.9474	18.6491		69.245	9.3158	3.4474		55.249	3.034	1.4598		52.1208	33.4054	3.1622		48.7195	2.5957	10.766		54.2482	30.5357	3.6071		70.192	47.8485	40.1364		70.192	48.25	20.2024		70.192	69.776	21.1529		67.178	26.541	1.8919		67.178	22.865	0.3514		67.178	3.815	4.4615
61.5251	39.5088	15.6316		69.562	7.2105	1.5		55.501	2.299	0.3103		52.3588	33.0946	7.2162		48.9419	4.3191	9.6809		54.4959	31.375	3.375		70.513	52.0152	34.9545		70.513	46.9762	23.619		70.513	69.624	20.1647		67.485	27.73	2.1351		67.485	16.297	1.8378		67.485	3	3.7231
61.8048	33.1053	18.6842		69.878	5.6842	4.1842		55.754	2.483	0.1034		52.5968	35.8784	5.1486		49.1644	5.5319	6.3191		54.7436	30.0357	5.8571		70.833	51.7727	28.7273		70.833	49.4524	19.4405		70.833	70.376	18.2706		67.791	26.568	3.6757		67.791	14.622	0.5676		67.791	2.877	3.0923
62.0844	28.2105	17.7544		70.194	3.7895	11.2237		56.006	2.483	0.3218		52.8348	30.3378	5.7568		49.3869	4.9362	6.383		54.9914	23.4821	6.3929		71.154	52.6667	27.303		71.154	52.5	10.619		71.154	69.435	16.2353		68.098	23.189	3.1892		68.098	12.297	3.0541		68.098	5.846	2.9538
62.3641	27.4386	23.1228		70.51	3.2105	12.0132		56.258	6.897	1.4943		53.0728	25.6351	5.6892		49.6093	2.9149	10.7234		55.2391	24.0179	12.6071		71.474	55.3485	29.4697		71.474	51.1667	9.4524		71.474	71.294	14.7882		68.405	20.568	4.7838		68.405	12.595	4.9459		68.405	8.815	2.5231
62.6437	25.2807	24.2807		70.826	3.2632	12.1579		56.51	12.138	3.2989		53.3108	20.1892	5.3378		49.8318	2.6383	16.5745		55.4868	26.4107	16.0179		71.795	51.4091	32.0152		71.795	45.9405	9.7143		71.795	74.765	16.5765		68.712	20.459	8.3514		68.712	12.514	6.5405		68.712	14.2	4.3385
62.9234	28.9649	13.193		71.143	3.1053	6.9079		56.763	13.517	4.046		53.5488	21.0811	2.8649		50.0542	4.1277	26.234		55.7345	30.2679	29.5714		72.115	46.7273	29.7576		72.115	43.8214	10.8214		72.115	74.8	17.0118		69.018	19.703	8.4324		69.018	10.216	7.5135		69.018	16.969	5
63.2031	31.8947	11.3333		71.459	2.2105	7.1053		57.015	10.667	8.6322		53.7868	18.7162	11.973		50.2767	7.8723	32		55.9822	42.2143	24.0893		72.436	45.1212	26.7879		72.436	40.1786	14.5		72.436	72.235	17.6118		69.325	17.784	13.3514		69.325	9.73	7.6216		69.325	17.046	5.0462
63.4827	29.8596	13.0526		71.775	1.0526	7.8421		57.267	5.701	13.8276		54.0248	13.7027	14.7973		50.4992	12.4043	28.9149		56.2299	38.1071	21.2143		72.756	45.4394	26.197		72.756	37.1786	12.1429		72.756	69.259	16.1294		69.632	18.405	14.2973		69.632	10.622	6.3784		69.632	18.908	5.1846
63.7624	29.7018	14.6667		72.091	1.6842	12.2763		57.519	4.046	13.8736		54.2628	11.7703	10.5		50.7216	15.8723	19		56.4776	40.5536	22.5536		73.077	40.4697	26.1212		73.077	33.7381	6.5595		73.077	70.529	17.8		69.939	18.027	13.6486		69.939	9.865	6.1622		69.939	20.769	4.9077
64.042	27.4386	16.4561		72.407	4.1579	2.1447		57.772	4.506	11.4483		54.5008	18.5946	5.5676		50.9441	15.1277	11.0851		56.7253	34.9464	10.6607		73.397	40.6515	22.1818		73.397	31.7024	6.1905		73.397	71.129	20.7765		70.245	16.811	16.1351		70.245	8.649	7.3243		70.245	19.538	4.6308
64.3217	25.8772	12.1754		72.724	5.1579	12.2237		58.024	12.046	8.8161		54.7387	27.9324	9.473		51.1666	11.7021	9.8723		56.973	42.3393	7.0893		73.718	40.3485	19.0758		73.718	27.9286	9.4524		73.718	70.941	20.3294		70.552	18.189	10.8108		70.552	6.865	6.9459		70.552	17.938	3.8462
64.6014	22.4561	12.7193		73.04	5.8947	6.4079		58.276	13.793	5.4483		54.9767	32.6622	6.5		51.389	12.0638	8.4894		57.2207	41.3036	4.3393		74.039	39.3182	20.0758		74.039	26.7262	12.0714		74.039	70.871	20.3882		70.859	17.649	8.027		70.859	4.432	4.3784		70.859	17.092	3.6
64.881	25.8596	13.5614		73.356	5.6316	0.5658		58.529	11.77	4.1609		55.2147	36.5405	11.8919		51.6115	16.4468	7.1064		57.4684	41.125	6.6607		74.359	36.5909	20.2879		74.359	27.5119	9.2857		74.359	71.012	18.4824		71.166	17.405	5.3243		71.166	3.162	3.5676		71.166	17.692	4.3231
65.1607	24.5263	13.4561		73.672	6.8421	3.3816		58.781	10.207	4.4368		55.4527	37.2703	8.0946		51.834	22.0426	7.9362		57.7162	37.7679	8.4107		74.68	32.6212	21		74.68	28.2262	9.3571		74.68	72.282	13.4824		71.472	18.054	3.6216		71.472	1.784	3.8919		71.472	15.277	5.2923
65.4403	28.9298	14.5439		73.988	5.4737	2.7368		59.033	8.644	4.2299		55.6907	42.0811	5.7568		52.0564	27.4894	6.7872		57.9639	43.1964	10.0714		75	32.0303	23.4545		75	30.5595	7.6071		75	71.518	10.8706		71.779	18.351	3.5676		71.779	2.135	6.6757		71.779	13.569	5.1846
65.72	31.5965	23.2105		74.305	3.4211	6.1711		59.285	10.391	3.6207		55.9287	43.027	6.0676		52.2789	29.766	5.5745		58.2116	36.1964	5.1071		75.321	33.2727	27.9848		75.321	36.4286	13.3333		75.321	72.741	8.2588		72.086	19.486	1.0811		72.086	2.865	15.3514		72.086	13.169	4.6308
65.9997	25.3333	26.4035		74.621	6.4737	6.9737		59.538	10.667	7		56.1667	43.973	10.0541		52.5013	28.8511	4.2979		58.4593	32.875	6.625		75.641	33.1212	30.4394		75.641	41.0595	20.381		75.641	72.024	9.9412		72.393	19	2.4865		72.393	3.676	12.9459		72.393	13.662	5.3846
66.2793	22.8772	10.2456		74.937	9.1579	12.6053		59.79	12.138	8.9655		56.4047	42.4189	5.1216		52.7238	28.0213	4.7447		58.707	44	2.8929		75.962	31.9242	29.6818		75.962	42.631	21.1429		75.962	67.376	14.1765		72.699	19.378	5.5405		72.699	7.784	5.1351		72.699	15.015	9.1385
66.559	24.5263	10.7895		75.253	8.7895	3.4079		60.042	14.345	7.3563		56.6427	52.7162	3.6081		52.9463	26.7447	6.8723		58.9547	42.125	7.7679		76.282	30.6515	30.8333		76.282	38.7619	20.4167		76.282	64.753	17.5059		73.006	20.811	4.5135		73.006	4.919	2.5676		73.006	17.892	12.3846
66.8386	29.9123	23.7018		75.569	8.2632	3.7895		60.295	17.931	3.5977		56.8807	60.2297	5.5		53.1687	26.2128	12.4043		59.2024	31.7321	7.8393		76.603	28.9545	38.1212		76.603	40.2857	25.369		76.603	63.906	21.0706		73.313	24.514	6.8378		73.313	4.162	1.4865		73.313	20.662	12.7077
67.1183	26.1579	14.193		75.885	7.3158	2.3684		60.547	17.563	3.954		57.1187	58.4324	6.1622		53.3912	25.7021	24.3617		59.4501	30.3036	24.6607		76.923	25.6667	42.7273		76.923	39.8929	24.2381		76.923	66.612	28.2588		73.62	27.162	7.5405		73.62	5.27	0.7297		73.62	24.046	9.8462
67.398	25.8947	14.4737		76.202	10.6316	3.4079		60.799	16.276	6.2989		57.3567	53.7838	4.7838		53.6137	22.5532	29.9574		59.6978	30.0536	20.8571		77.244	24.4545	37.5909		77.244	38.8929	19.9881		77.244	67.929	33.4941		73.926	28.189	11.5676		73.926	3.162	0.973		73.926	26.138	8.2769
67.6776	25.6667	14.0351		76.518	12.2105	9.0132		61.051	16.828	5.092		57.5947	54.7297	4.3243		53.8361	21.1277	25.7447		59.9455	26.3571	11.7679		77.564	23.5152	36.3182		77.564	41.4881	21.4048		77.564	68.588	36.7294		74.233	27.162	7.2162		74.233	4.784	3.1351		74.233	26.508	7.2308
67.9573	28.0526	19.0351		76.834	13.7895	10.4605		61.304	18.207	4.3908		57.8327	48.2568	10		54.0586	22.234	13.4894		60.1932	25.375	5.75		77.885	25.5455	42.2879		77.885	46.2619	25.7262		77.885	67.2	36.2824		74.54	27.432	3.6757		74.54	6.595	1.2973		74.54	26.277	5.2462
68.2369	33.5789	18.2807		77.15	13.9474	11.1184		61.556	12.046	4.0345		58.0707	46.1216	10.1081		54.2811	23.9362	4.9574		60.441	30.1786	7.0179		78.205	24.9848	42.2121		78.205	50.9881	29.4524		78.205	67.459	36.6471		74.847	25.216	2.6757		74.847	7.919	1.3784		74.847	26.569	3.9231
68.5166	32.8947	30.0175		77.466	17.4211	12.0921		61.808	8.736	2.2299		58.3087	46.7703	17.6486		54.5035	29.1915	2.8298		60.6887	22.9107	1.3929		78.526	28.6818	40.2879		78.526	49.8929	26.4405		78.526	65.176	36.6706		75.153	28.595	5.4324		75.153	4.568	1.6216		75.153	25.862	4.9231
68.7963	22.807	31		77.783	12.9474	5.6447		62.06	8.92	4.5057		58.5467	45.5405	16.1622		54.726	37.766	2.383		60.9364	29.4286	1.0714		78.846	30.1212	37.0909		78.846	46.4643	15.9405		78.846	64.635	31.6		75.46	31.568	13		75.46	7	2.5946		75.46	23.892	5.2308
69.0759	23.9298	21.6316		78.099	12.8421	2.2237		62.313	5.517	8.8506		58.7847	53.8108	20.473		54.9484	44.7234	2.234		61.1841	32.8571	0.8571		79.167	31.0758	35.7879		79.167	42.9405	14.3214		79.167	64.729	27.7529		75.767	31.27	10.0541		75.767	7.973	7.5676		75.767	22.508	5.1385
69.3556	22.807	18.614		78.415	10.1579	1.1447		62.565	3.77	7.8391		59.0226	46.527	19.7703		55.1709	47.5957	0.5745		61.4318	34.25	2.2321		79.487	32.6818	36		79.487	41.9048	13		79.487	63.624	22.9294		76.074	32.216	2.5676		76.074	10.108	11.2703		76.074	23.062	5.3231
69.6352	23.9825	21.0702		78.731	9.3158	0.5		62.817	7.172	3.908		59.2606	45.4865	18.3378		55.3934	49.7447	0.5106		61.6795	39.8929	8.1607		79.808	32.0303	34.4848		79.808	44.0714	8.3333		79.808	62.035	21.7647		76.38	33.351	0.6216		76.38	15	9.3784		76.38	19.738	5.3692
69.9149	24.2105	25.9123		79.047	7.5263	3.1184		63.07	9.655	4.7011		59.4986	44.9459	10.2703		55.6158	50.2553	1.2766		61.9272	27.75	9.6786		80.128	35.1667	32.4545		80.128	48.3214	7.6786		80.128	63.988	19.9647		76.687	32.811	0		76.687	10.757	4.2162		76.687	15.354	4.3538
70.1946	24.2632	29.4912		79.364	6.6842	11.7105		63.322	8.92	5.4368		59.7366	36.6892	9.7432		55.8383	48.3191	2.2766		62.1749	26	6.2679		80.449	35.9394	33.1061		80.449	47.6905	10.3333		80.449	66.635	16.7294		76.994	30.784	0		76.994	6.432	1.5135		76.994	11.523	4.1692
70.4742	23.8947	31.3333		79.68	4.6316	13.3816		63.574	5.149	4.2644		59.9746	36.0405	13.5811		56.0608	46.7021	2.9787		62.4226	25.7143	9.5		80.769	37.9242	34.5455		80.769	47.3214	20.4881		80.769	64.435	15.6706		77.301	30.405	0		77.301	5.676	2.0541		77.301	8.538	4.1538
70.7539	22.5263	23.5263		79.996	5.5263	10.5526		63.826	3.77	3.6207		60.2126	34.8378	16.7568		56.2832	46.1064	3.2128		62.6703	34.4107	14.4107		81.09	36.7576	38.6667		81.09	50.131	25.4524		81.09	62.106	17.3529		77.607	32.081	0		77.607	5.838	3.3514		77.607	6.954	4.8769
71.0335	25.5088	22.3158		80.312	6.5789	21.4079		64.079	4.506	2.7586		60.4506	25.7973	15.1351		56.5057	44.2766	2.4681		62.918	29.7143	8.8929		81.41	39.7121	41.3939		81.41	48.5119	22.4524		81.41	63.024	18.0471		77.914	32.676	0.4865		77.914	6.811	4.5405		77.914	5.338	4.6769
71.3132	31.386	19.386		80.628	7.4211	21.9342		64.331	4.23	2.2299		60.6886	30.4595	13.1216		56.7281	43.766	2.6809		63.1657	35.875	2.6607		81.731	38.6515	40.0909		81.731	43.9286	16.619		81.731	58.682	16.7529		78.221	32.568	2.7568		78.221	6.622	3.6216		78.221	7.585	4.4154
71.5928	31.9123	29.8421		80.945	7.7895	16.6974		64.583	3.034	3.4943		60.9266	33.2162	16.6351		56.9506	41.4468	2.5532		63.4135	32.8036	9.4821		82.051	39.5758	36.1364		82.051	41.25	15.5476		82.051	56.424	12.3529		78.528	32.216	5.2432		78.528	6.514	1.0811		78.528	9.938	4
71.8725	30.614	36.7719		81.261	8.7368	13.25		64.836	2.667	2.8621		61.1646	33.8649	10.7297		57.1731	38.7021	3.4894		63.6612	31.4286	10.0714		82.372	43.9697	40.9848		82.372	41.4643	19.2381		82.372	55.282	12.7765		78.834	31.243	7.9189		78.834	7.514	1.027		78.834	10.631	3.8615
72.1522	28.3509	36.9825		81.577	13.3684	8.8684		65.088	3.494	1.8161		61.4026	27.6622	15.6622		57.3955	38.0851	6.6596		63.9089	34.125	10.75		82.692	47.7121	47.1667		82.692	36.7024	24.0238		82.692	59.118	25.5176		79.141	29.027	4.6757		79.141	6.865	3.973		79.141	11.785	3.6
72.4318	30.6316	28.2281		81.893	12.4211	7.4211		65.34	3.31	0.6437		61.6406	25.9459	15.4865		57.618	35.9149	10.0213		64.1566	25.5357	13.8036		83.013	45.8182	51.9242		83.013	35.5952	24.5238		83.013	63.824	34.3882		79.448	27.568	2.5405		79.448	7.108	5.2432		79.448	13.908	4.9538
72.7115	28.5965	21.2105		82.209	11.5263	5.4342		65.592	4.414	0.4138		61.8786	24.1351	10.3108		57.8405	30.5532	16.0213		64.4043	36.0357	13.3393		83.333	46.2121	49.7121		83.333	35.25	21.2619		83.333	66.212	31.7882		79.755	26	5.8108		79.755	9.27	6.9459		79.755	15.892	6.5231
72.9911	30.0526	18.6316		82.525	11.2105	8.8158		65.845	6.621	1.6092		62.1166	24.027	6.0676		58.0629	28.6383	23.5319		64.652	31.375	12.75		83.654	44.1212	48.9545		83.654	34.25	15.6548		83.654	63.871	27.8941		80.061	25.946	6.5946		80.061	11.892	7.1081		80.061	15.123	8.3538
73.2708	35.8421	11.0175		82.842	9.8947	12.1579		66.097	6.897	2.3563		62.3546	30.6892	10.7703		58.2854	32.1064	30.1064		64.8997	21.4107	9.9286		83.974	48.0909	43.197		83.974	32.9405	11.6429		83.974	60.494	26.4941		80.368	26.216	5.0541		80.368	9.838	5.3243		80.368	13.492	10.9231
73.5505	31.0877	10.4912		83.158	11.2632	10.0921		66.349	9.103	2.4368		62.5926	33.1216	9.2973		58.5079	36.8723	29.8723		65.1474	21.6607	3.9821		84.295	50.2727	40.0152		84.295	29.7619	9.5476		84.295	59.2	21		80.675	25.946	6.5946		80.675	11.676	3.6757		80.675	9.646	12.1538
73.8301	25.5088	9.5965		83.474	9	9.0789		66.601	12.966	1.8046		62.8306	30.4865	6.3378		58.7303	38.5532	22.2979		65.3951	16.7143	7.2857		84.615	52.8788	38.2273		84.615	28.8333	8.8095		84.615	59.541	15.4353		80.981	26.703	7.3784		80.981	12.432	3.2432		80.981	6.323	13.0308
74.1098	27.1404	15.8772		83.79	9.1053	11.0789		66.854	11.954	2.2414		63.0686	31.4189	7.2432		58.9528	36.1915	16.3404		65.6428	21.4464	21.0714		84.936	51.0758	43.6212		84.936	28.5714	7.1429		84.936	58.494	15		81.288	25.162	5.2703		81.288	13.189	4.2973		81.288	4.246	13.7538
74.3895	27.7895	16.6842		84.106	9.1579	9.5921		67.106	10.023	5.931		63.3065	34.2432	6.1892		59.1752	32.0213	13.3404		65.8905	26.2321	36		85.256	49.4545	51.3182		85.256	28.2024	6.4048		85.256	58.906	25.2824		81.595	22.649	6		81.595	10.189	2.3514		81.595	2.754	12.6615
74.6691	26.807	15.3333		84.423	12.5263	6.6842		67.358	9.655	7.931		63.5445	36.9865	1.5541		59.3977	28.7234	12.617		66.1383	30.0893	33.6607		85.577	45.3939	58.2727		85.577	27.5595	11.3929		85.577	56.553	37.1647		81.902	21.892	7.5135		81.902	10.162	4.027		81.902	1.846	9.6923
74.9488	29.4035	27.8246		84.739	13.8947	3.1711		67.611	7.172	8.5632		63.7825	42.1216	4.5405		59.6202	24.4681	14.383		66.386	33.9643	19.6964		85.897	42.0152	60.2273		85.897	27.5952	17.4762		85.897	53.376	41.2235		82.208	21.297	15.7838		82.208	11.973	5.4865		82.208	1.108	8.3231
75.2284	28.5789	50.0526		85.055	8.6842	0.2105		67.863	4.23	18.5862		64.0205	37.5946	2.5541		59.8426	18.8298	16.1702		66.6337	41.8036	21.8393		86.218	39.9242	53.197		86.218	25.6071	19.619		86.218	51.894	39.5529		82.515	20.811	29.9459		82.515	11	13.8919		82.515	2.477	11.3231
75.5081	25.7193	48.386		85.371	13.1579	3.3947		68.115	6.437	22.7241		64.2585	34.2973	1.7838		60.0651	15.4894	15.0426		66.8814	38.8393	22.9286		86.539	35.2727	46.7424		86.539	25.2738	22.119		86.539	50.812	25.4706		82.822	18.73	24.3784		82.822	8.811	19.0811		82.822	4.538	12.1077
75.7877	29.2456	38.5614		85.687	13.1579	1.4079		68.367	7.908	17.5172		64.4965	37.2703	5.5405		60.2876	17.2979	11.7872		67.1291	36.7679	12.8393		86.859	35.6818	43.8182		86.859	24.631	26.8571		86.859	51.282	15.0471		83.129	18.973	13.3243		83.129	5	18.1892		83.129	6.908	9.1846
76.0674	24.193	35.8246		86.004	13	2.2368		68.62	7.448	15.2069		64.7345	45.4865	12.5135		60.51	20.6596	10.617		67.3768	32.3393	10.1964		87.18	37.1515	46.5		87.18	22.4167	28.2024		87.18	50.518	11.0235		83.435	19.946	5.6757		83.435	4.216	18.2703		83.435	11.015	7.1846
76.3471	21.6316	42.193		86.32	10.5263	5.1184		68.872	7.448	15.0575		64.9725	40.7703	8.9189		60.7325	23.5745	12.4894		67.6245	34.5536	30.2857		87.5	37.4848	44.9545		87.5	23.9167	22.7381		87.5	50.165	16.3294		83.742	20.081	4.4865		83.742	6.676	16.973		83.742	10.938	6.8462
76.6267	19.6491	33.7895		86.636	12.4737	7.3421		69.124	6.529	9.931		65.2105	39.5946	6.1757		60.955	23.3404	13.2128		67.8722	33.125	37.3393		87.821	37.7121	41.1667		87.821	22.9524	14.881		87.821	49.106	20.2353		84.049	18.189	3.2973		84.049	6.595	8.2973		84.049	7.692	8.0308
76.9064	19.0526	16.7368		86.952	19	8.4211		69.377	5.333	4.8506		65.4485	36.1486	6.3243		61.1774	20.9149	14.766		68.1199	36.9107	40.7679		88.141	40.0758	42.9697		88.141	25.8214	15.5595		88.141	51.282	22.9647		84.356	19.459	3.973		84.356	3.946	7.0541		84.356	5.338	8.7846
77.186	22.2807	15.0351		87.268	25.5263	9		69.629	4.506	0.1034		65.6865	33.1351	4.1486		61.3999	21.2766	18.6383		68.3676	38.375	33.1607		88.462	43.2273	44.9545		88.462	27.1786	21.0119		88.462	51.129	25.0471		84.662	20.027	5.5676		84.662	2.784	7.1081		84.662	3.231	7.0923
77.4657	19.8772	20.1228		87.584	24.1053	7.3421		69.881	7.448	0.2069		65.9245	33.8108	5.3649		61.6223	23.2979	19.3191		68.6153	43.6607	22.2143		88.782	47.1515	39.2121		88.782	29	25.2857		88.782	51.365	32.1765		84.969	20.784	4.973		84.969	3.027	7.9189		84.969	3.385	6.2154
77.7454	20.3158	19.5614		87.901	28.9474	4.6316		70.133	12.046	2.5632		66.1625	43.4324	17.3649		61.8448	25.6383	17.5106		68.8631	53.625	4.625		89.103	44.803	38.7424		89.103	33.119	35		89.103	55.047	31.6118		85.276	23.243	13.9189		85.276	2.297	7.5946		85.276	4.908	9.2
78.025	23.5965	19.2982		88.217	36.1053	6.8026		70.386	15.816	7.4713		66.4005	39.027	14.6081		62.0673	28.0638	13.6596		69.1108	45.4286	9.9107		89.423	40.4242	44.8636		89.423	32.1071	35.4167		89.423	60.8	30.1765		85.583	23.973	29.9189		85.583	2.081	6.3514		85.583	7.369	11.4923
78.3047	29.1754	21.4912		88.533	38.4211	4.5		70.638	15.172	9.2299		66.6385	35.1216	11.0541		62.2897	31.9149	13.6809		69.3585	42.75	9.7143		89.744	37.197	44.4848		89.744	31.5	27.4881		89.744	62.353	28.3882		85.889	22.351	35.3784		85.889	3.649	4.7297		85.889	9.2	11.5846
78.5843	27.1228	16.4561		88.849	35.9474	5.5789		70.89	19.218	4.0805		66.8765	34.6486	9.9189		62.5122	34.5106	21.6383		69.6062	47.7321	5.6964		90.064	39.7576	40.5606		90.064	32.1429	19.4405		90.064	63.753	27.7882		86.196	21.27	19.6486		86.196	4.946	4.5405		86.196	8.462	7.7846
78.864	25.3684	23.6316		89.165	26	7.7105		71.142	23.08	2.6552		67.1145	38.7297	6.7703		62.7347	32.2979	31.9787		69.8539	56.3571	11.1071		90.385	45.6061	39.8182		90.385	33.9643	17.9286		90.385	62.141	30.1765		86.503	19.892	8.9189		86.503	2.405	7.5135		86.503	6.508	5.6308
79.1437	38.1404	27.3509		89.482	32.7368	10.0526		71.395	23.356	5.8736		67.3525	32.2432	6		62.9571	30.3191	35.3404		70.1016	53.0536	23.0536		90.705	48.3788	38.6364		90.705	32.3571	15.7262		90.705	58.224	30.9412		86.81	20.649	15.6486		86.81	5.054	3.5135		86.81	8.877	5.0308
79.4233	49.7719	35.2105		89.798	33.6316	7.1053		71.647	23.264	8.2529		67.5905	40.7432	8.1081		63.1796	31.2553	26.0851		70.3493	40.3393	37.1071		91.026	47.6364	36.5303		91.026	34.5238	11.3333		91.026	54.965	31.6118		87.116	21.243	9.2162		87.116	3.108	3.1622		87.116	12.985	3.9538
79.703	53.2632	23.4035		90.114	36.6842	10.6711		71.899	24	7.3218		67.8284	42.2432	12.1892		63.402	32.8085	17		70.597	34.4286	32.4464		91.346	46.7727	34.6061		91.346	36.7976	11.1071		91.346	50.776	30.0471		87.423	20.027	2.2703		87.423	3.568	1.7027		87.423	16.031	3.8462
79.9826	50.1404	30.1754		90.43	37.1579	14.3421		72.152	22.437	10.2414		68.0664	34.3649	20.7838		63.6245	35.5319	14.9149		70.8447	33.5893	15.8036		91.667	42.5	35.0909		91.667	38.1786	10.1786		91.667	49.965	30.6824		87.73	22.243	2.1622		87.73	2.919	1.4324		87.73	22.508	5.4923
80.2623	50.8947	33.1754		90.746	43.8947	22.4079		72.404	22.345	12.1839		68.3044	33.027	21.2838		63.847	34.5532	18.0851		71.0924	27.6607	10.1071		91.987	41.2121	38.303		91.987	41	13.75		91.987	54	36.2824		88.037	25.081	2.5676		88.037	4.405	1.3243		88.037	30.477	7.4615
80.542	54.0877	21.0351		91.063	43.1053	16.8026		72.656	19.402	11.908		68.5424	35.7027	10.4459		64.0694	29.5319	19.8511		71.3401	29.1964	17.4286		92.308	46.2576	34.6667		92.308	44.5119	15.4167		92.308	57.635	33.8706		88.343	27.378	3.0811		88.343	3.324	2		88.343	32.308	7.9846
80.8216	56.4386	10.2632		91.379	42.3158	18.8289		72.908	14.713	8.6437		68.7804	34.2297	10.0135		64.2919	25.8085	19.9149		71.5878	37.0179	26.7321		92.628	46.2576	33.8636		92.628	42.25	10.1429		92.628	57.988	29.6588		88.65	26.162	2.7297		88.65	2.486	1.0541		88.65	30.923	5
81.1013	62.4561	7.807		91.695	34.2632	23.9605		73.161	15.448	3.2299		69.0184	45.1892	12.5946		64.5144	26.5319	23.5532		71.8356	44.8036	23.6429		92.949	44.7879	37.2121		92.949	40.9524	9.119		92.949	54.765	27.1765		88.957	25.622	3.1081		88.957	3.784	1.6216		88.957	30.2	1.9385
81.3809	59.8947	10.6316		92.011	31.4737	19.0263		73.413	10.483	3.3448		69.2564	51.7973	16.5135		64.7368	30.0851	28.7234		72.0833	50.3571	25.5		93.269	42.4394	37.197		93.269	41.0238	11.5238		93.269	53.847	32		89.264	24.622	1.4324		89.264	4.514	1.5135		89.264	31.492	0.9385
81.6606	55.3333	12.7544		92.327	26.8947	20.1579		73.665	8.092	4.5517		69.4944	46.7297	13.6351		64.9593	32.6383	34.7234		72.331	50.625	24.9643		93.59	42.3485	36.0303		93.59	44.9167	14.0476		93.59	55.318	31.2824		89.57	25	1.0541		89.57	6.108	0.4054		89.57	34.077	1.0615
81.9403	58.7719	10.8421		92.644	28.1974	13.1053		73.918	11.31	3.023		69.7324	48.3919	18.0541		65.1818	32.7021	35.383		72.5787	47.1964	37.5357		93.91	42.2424	37.5303		93.91	45.4048	11.5357		93.91	57.306	26.8588		89.877	26.378	2.0541		89.877	7.162	1.1351		89.877	35.985	1.3077
82.2199	63.6316	4.3509		92.96	33.4605	13.9211		74.17	8.92	2.9885		69.9704	55.5946	11.9865		65.4042	37.0426	30.2766		72.8264	51.6429	37.5357		94.231	43	35.197		94.231	46.9524	10.9881		94.231	56.176	27.1176		90.184	28.243	7.3514		90.184	2.973	2.7027		90.184	35.092	1.7385
82.4996	66.1053	8.1754		93.276	28.3684	6.6184		74.422	6.437	3.2069		70.2084	61.8378	14.1622		65.6267	44.8085	25.383		73.0741	60.1786	23.9643		94.551	45.8182	37.9697		94.551	45.1667	10.881		94.551	54.776	29.4353		90.491	29.108	7.5135		90.491	1.541	4.027		90.491	31	2.6154
82.7792	68.4561	3.8947		93.592	28.3158	12.5132		74.674	8.92	0.6207		70.4464	64.7973	12.5541		65.8491	46.383	22.9149		73.3218	62.8393	6.9643		94.872	47.0909	43.5758		94.872	42.8095	13.2976		94.872	58.435	29.3059		90.797	26.703	2.6486		90.797	1.703	5.0541		90.797	26.231	4.7385
83.0589	66.8947	4.0175		93.908	33.5263	21.1974		74.927	13.333	0.1034		70.6844	66.9865	11.1486		66.0716	47.1702	16.4894		73.5695	70.9107	3.5357		95.192	45.803	50.3485		95.192	38.5595	17.0595		95.192	62.294	28.8118		91.104	22.595	4.7027		91.104	2.486	4.0541		91.104	18.969	9
83.3386	65.5088	8.5088		94.224	37.9342	16.9211		75.179	14.805	2.1379		70.9224	66.3378	8.1892		66.2941	54.2766	18.1489		73.8172	67.875	2.2857		95.513	48.6818	43.1515		95.513	35.5476	17.7619		95.513	65.929	20.6824		91.411	21.757	17.2432		91.411	1.676	2.2432		91.411	13.154	9.4308
83.6182	65.9649	11.3158		94.541	40.8421	6.8026		75.431	11.402	4.954		71.1604	74.3243	7.4595		66.5165	61.1277	25.2979		74.0649	61	4.6429		95.833	49.7879	36.6364		95.833	33.9286	15.6071		95.833	63.988	18.9882		91.718	21.135	18.0541		91.718	1.432	1.0811		91.718	10.585	7.0615
83.8979	61.6491	8.5263		94.857	40.7895	6.9868		75.683	8.92	6.3793		71.3984	77.6487	5.5946		66.739	62.4043	30.5106		74.3126	51.3036	9.7321		96.154	48.6061	36.1212		96.154	30.0238	17.5714		96.154	59.729	20.8235		92.024	22.297	9.8108		92.024	0.892	2.1351		92.024	9.246	7.3538
84.1775	65.5614	6.0526		95.173	47.8816	7.4079		75.936	7.356	8.9655		71.6364	71.7568	10.6216		66.9615	63.5745	32.8936		74.5604	50.8393	19.3571		96.474	47.8182	38.9242		96.474	29.8929	16.0952		96.474	55.271	31.5765		92.331	22	5.6216		92.331	3.27	4.5405		92.331	6.8	8.9231
84.4572	74.1228	5.5789		95.489	57.5132	11.1974		76.188	7.356	8.046		71.8744	68.1351	19.1351		67.1839	64.7021	28.6383		74.8081	45.6607	25.5536		96.795	43.4394	40.8636		96.795	30.0595	13.7262		96.795	54.224	35.9176		92.638	21.973	10.1892		92.638	3.595	4.8649		92.638	4.923	9.4154
84.7369	66.8246	9.2982		95.805	59.6579	2.8026		76.44	6.621	5.1494		72.1124	64.7973	18.2973		67.4064	61.9787	21.8723		75.0558	46.5	17.9821		97.115	37.8333	44.9848		97.115	30.5357	9.8095		97.115	56.659	33.1882		92.945	23.324	13.6216		92.945	2.297	6.8378		92.945	4.892	9.1846
85.0165	59.4035	12.4561		96.122	57.6842	14.5		76.693	4.782	7.2414		72.3503	58.6892	22.8919		67.6289	55.9787	16.7021		75.3035	47.3214	4.3929		97.436	36.9697	46.8182		97.436	31.2619	4.881		97.436	58.847	24.1059		93.251	25.514	13.2973		93.251	1.757	5.0541		93.251	5.892	8.3692
85.2962	51.807	10.8246		96.438	59.0526	9.8158		76.945	5.609	7.2989		72.5883	47.2027	21.5405		67.8513	50.1702	14.1702		75.5512	44.875	7.7857		97.756	34.2879	42.8485		97.756	33.3571	5.3452		97.756	59.776	18.4118		93.558	27.27	15.8108		93.558	2.486	4		93.558	7.077	8.8769
85.5758	46.9649	20.8596		96.754	56.4605	5.9211		77.197	6.897	9.8736		72.8263	38.9189	22.8919		68.0738	52.0213	16.3617		75.7989	48.9643	12.9643		98.077	36.303	36.6212		98.077	38.1071	10.619		98.077	55.376	18.7412		93.865	29.054	16.1622		93.865	3.378	1.4595		93.865	7.569	11.5846
85.8555	46.1228	11.5088		97.07	49.4737	5.0658		77.449	8.368	13.8046		73.0643	39.1892	21.0405		68.2962	59.6809	16.3404		76.0466	48.0714	8.0179		98.397	39.0909	32.4394		98.397	41.9048	8.2381		98.397	49.2	27.9529		94.172	32.865	22.1081		94.172	4.676	2.5676		94.172	9.015	12.4154
86.1351	42.7193	8.193		97.386	47.9474	1.3553		77.702	6.529	11.3333		73.3023	30.6216	11.4595		68.5187	66.0851	12.4468		76.2943	49.125	2.0714		98.718	39.7424	32.0455		98.718	39.0595	5.631		98.718	43.847	35.1647		94.478	34.108	32.7568		94.478	3	1.9189		94.478	11.185	11.3538
86.4148	38.2632	14.614		97.703	50.3158	0.4868		77.954	8.092	6.6667		73.5403	29.1486	14.9459		68.7412	69.5957	9.1064		76.542	37.3036	3.7857		99.039	42.8788	30.5		99.039	34.7738	7.6429		99.039	42.718	47.6353		94.785	33.595	28.8108		94.785	3.243	0.973		94.785	11.892	14.2615
86.6945	36.386	10.2982		98.019	51.1447	3.1974		78.206	12.598	6.1839		73.7783	38.0811	27.6757		68.9636	75.7872	7.4255		76.7897	34.875	3.2143		99.359	43.4242	32.3485		99.359	31.7024	8.2738		99.359	37.482	62.3059		95.092	36.432	16.973		95.092	3.811	1.0541		95.092	12.585	20.9846
86.9741	37.193	15.193		98.335	51.2105	2.4474		78.459	15.264	19.5747		74.0163	39.1892	31.1216		69.1861	83.6383	8.8936		77.0374	35.8214	4.625		99.68	44.197	33.9848		99.68	35	8.4167		99.68	34.471	65.8		95.399	36.73	6.8649		95.399	3.622	1.5135		95.399	14.369	22.9077
87.2538	31.5789	13.8772		98.651	49.5789	1.0395		78.711	13.885	35.1839		74.2543	27.7568	22.9459		69.4086	88.1277	14.4894		77.2851	40.2143	7.4107		100	42.2121	34.6667		100	41.2262	12.3214		100	32.518	61.5765		95.705	36.865	3.7838		95.705	4.622	2.7027		95.705	17.308	18.2615
87.5334	26.0175	7.5439		98.967	51.1579	2.0132		78.963	10.483	39.5862		74.4923	25.7568	13.1757		69.631	85.8511	18		77.5329	37.7857	16.3214		100.321	45.5303	35.3182		100.321	45.2024	15.9167		100.321	33.412	46.8118		96.012	37.459	2.9189		96.012	4.108	1.8919		96.012	18.385	12.6769
87.8131	32.1754	11.5965		99.283	54.7895	2.6053		79.215	9.931	21.2529		74.7303	23.1757	12.4865		69.8535	78.6596	17.7447		77.7806	35.5893	17.0179		100.641	37.5	42.6061		100.641	44.5952	13.3571		100.641	34.482	30.8		96.319	39.649	8.3243		96.319	5.649	1.6486		96.319	17.892	9.3385
88.0928	29.4386	11.2982		99.6	55.1053	1.2368		79.468	10.667	15.977		74.9683	15.7703	13.8108		70.0759	73.2553	17.9787		78.0283	34.7143	15.3036		100.962	33.4545	52.0455		100.962	43.1786	11.7738		100.962	33.847	23.5176		96.626	43.135	9.3784		96.626	5.216	0.8108		96.626	16.831	8.7846
88.3724	28.2982	9.8246		99.916	56.0526	0.5		79.72	10.943	13.3678		75.2063	17.527	23.1351		70.2984	74.6383	17.5957		78.276	31.6429	10.0357		101.282	33.2727	51.197		101.282	39.0595	14.5357		101.282	33.918	29.7647		96.932	44.703	9.7838		96.932	6.189	0.973		96.932	17.631	10.7846
88.6521	28.7719	10.6667		100.232	51.3158	0.6316		79.972	11.954	11.2989		75.4443	22.7568	38		70.5209	75.4894	15.1915		78.5237	33.8929	15.8214		101.603	38.2576	43.803		101.603	37.8214	11.7143		101.603	29.894	38.8235		97.239	42.27	8.2703		97.239	6.892	1.5946		97.239	20.615	13.9538
88.9317	28.9825	12.0877		100.548	48.7368	0.3553		80.225	11.218	9.5862		75.6823	20.9054	34.6892		70.7433	73.5106	14.3404		78.7714	33.125	21.5357		101.923	38.1515	39.7879		101.923	41.2976	14.131		101.923	28.812	39.9765		97.546	37.486	4.0541		97.546	5.081	0.2162		97.546	22.708	13.8
89.2114	30.1228	12.3684		100.864	48.6842	1.5132		80.477	12.322	5.4828		75.9203	32.4324	28.6622		70.9658	68.9362	16.7872		79.0191	33.875	12.5		102.244	38.2121	37.6061		102.244	40.5	18.369		102.244	30.341	33.7765		97.853	35.676	2.5135		97.853	4.946	0.5405		97.853	20.938	10.0154
89.4911	32.7544	10.9825		101.181	54.8947	1.3684		80.729	14.345	3.977		76.1583	41.5135	25.973		71.1883	66.1489	21.9149		79.2668	31.0536	13.1071		102.564	39.2727	35.8636		102.564	38.6429	14.8214		102.564	29.153	34.3059		98.159	39.297	0		98.159	5	0		98.159	16.077	10.4
89.7707	32.1579	18.5614		101.497	62.3684	1.0789		80.981	18.667	5.046		76.3962	47	18.1351		71.4107	64.766	24.4681		79.5145	38.5536	21.0357		102.885	35.7273	35.5303		102.885	37.2381	10.5238		102.885	25.671	31.6706		98.466	40.297	1.2432		98.466	5	0.4865		98.466	13.662	11.6154
90.0504	32.5965	19.9649		101.813	65.3026	0.5		81.234	21.241	7.1034		76.6342	41.4459	13.473		71.6332	65.7872	22.5319		79.7622	38.3036	22.4464		103.205	36.4242	31.8636		103.205	37.5	10.4524		103.205	28.259	27.7059		98.773	40.459	4.5405		98.773	4.243	2.5946		98.773	17.369	11.3538
90.33	39.614	14.8421		102.129	59.1842	0.2895		81.486	19.31	5.7126		76.8722	46.5405	8.8514		71.8557	63.7872	18.4255		80.0099	37.5179	29		103.526	35.2273	30.3182		103.526	37.9881	14.1548		103.526	28.706	27.8471		99.08	38.568	3.6486		99.08	5.324	8.3243		99.08	20.985	10.4308
90.6097	40.807	10.1579		102.445	54.2632	0.7237		81.738	14.713	9.1494		77.1102	51.2162	14.027		72.0781	57.6596	15.8085		80.2577	30.2321	35.8571		103.846	33.197	30.8636		103.846	39.2976	22.5		103.846	26.8	23.3412		99.386	35.946	3.2703		99.386	5.108	17.9459		99.386	20.138	8.9385
90.8894	36.0526	12.0351		102.762	56.4474	0.2105		81.99	15.448	14.4713		77.3482	55.6351	18.1351		72.3006	53.5957	14.0213		80.5054	33.2679	23.4464		104.167	37.9848	31.9697		104.167	42.2143	25.2976		104.167	26.565	19.0353		99.693	34.703	6.7027		99.693	5.73	20.4054		99.693	17.6	8.0154
91.169	42.5263	14.1404		103.078	58.5132	0.4211		82.243	15.448	13.5172		77.5862	49.9054	14.3243		72.523	57.383	11.4043		80.7531	33.375	25.1429		104.487	39.0152	28.5606		104.487	42	25.3571		104.487	26.294	25.4824		100	33.135	6.4054		100	4.27	10.7838		100	15.954	9.9538
91.4487	41.9123	8.5789		103.394	53.3158	1.1579		82.495	10.851	8.4023		77.8242	43.3514	15.5		72.7455	66.0638	10.7234		81.0008	24.8214	12.375		104.808	33.7576	30.5455		104.808	41.5833	24.7976		104.808	25.6	25.8		100.307	28.757	9.8919		100.307	3.324	2.3784		100.307	9.308	16.3385
91.7283	38.7018	12.3158		103.71	45.4737	0.7763		82.747	9.103	14.2874		78.0622	41.973	11.6216		72.968	70.0213	16.3617		81.2485	31.6071	13.7857		105.128	34.7727	34.7121		105.128	44.4881	22.1667		105.128	25.659	30.3529		100.613	22.541	10.1081		100.613	5.568	1.6757		100.613	6.138	24.7846
92.008	50.8596	10.3158		104.026	35.6316	2.9342		83	8.736	22.7126		78.3002	40.1081	5.1892		73.1904	65.4468	25.5745		81.4962	29.2857	27.1964		105.449	35.5303	39.1667		105.449	45.6429	20.869		105.449	28.694	33.4824		100.92	18.27	6.1622		100.92	7.73	4.973		100.92	7.6	31.8308
92.2877	55.3158	10.5789		104.343	26.6316	3.9474		83.252	11.77	16.931		78.5382	33.4324	8.9054		73.4129	58.1277	36.3617		81.7439	23.9643	37.3393		105.769	31.4697	40.0455		105.769	44.6071	17.5238		105.769	28.435	34.2		101.227	17.324	3.2973		101.227	5.405	7.7297		101.227	8.615	34.9077
92.5673	52.386	6.6316		104.659	21.2632	2.25		83.504	14.345	6.3218		78.7762	33.2838	12.4054		73.6354	53.2766	44.5532		81.9916	22.2679	48.6607		106.09	29.9848	37.6515		106.09	43.8214	14		106.09	28.694	29.6706		101.534	17.838	2.6216		101.534	3.514	7.8378		101.534	8.969	32.5077
92.847	44.4737	8.7368		104.975	17.7368	0.5658		83.756	14.437	1.4598		79.0142	36.6486	16.4459		73.8578	57.2128	42.3404		82.2393	19.875	39.25		106.41	33.4697	34.2879		106.41	40.381	17.619		106.41	28.812	25.7176		101.84	15.892	10.0811		101.84	2.432	5.4595		101.84	8.385	26.8923
93.1266	49.3684	8.2456		105.291	18.1579	0.6579		84.009	15.264	5.3448		79.2522	26.6757	28.5676		74.0803	64.234	32.2766		82.487	19.5	40.7857		106.731	39.2879	37.6061		106.731	36.1071	19.131		106.731	31.188	27.2235		102.147	14.351	30.5676		102.147	3.378	0.9189		102.147	10.031	21.6308
93.4063	43.5439	10.0175						84.261	13.885	17.3678		79.4902	18.6757	26.5541		74.3027	70.4468	19.9574		82.7347	19.3929	40.0536		107.051	40.6818	40.8788		107.051	34.4286	17.7857		107.051	30.176	38.6235		102.454	17	38.1622		102.454	3.595	0.2432		102.454	10.662	22.9846
93.686	40.9825	11.4912						84.513	12.69	22.4828		79.7282	20.7027	22.5405		74.5252	73.9362	14.766		82.9825	16.0179	23.0179		107.372	38.0909	43.8485		107.372	31.2024	16.3095		107.372	31.106	44.3059		102.761	20.595	31.8108		102.761	4.514	0.9189		102.761	9.446	29.3077
93.9656	36.0351	8.8246						84.766	16.46	18.977		79.9662	20.9324	15.2838		74.7477	70.8723	17.9362		83.2302	23.5	25.8571		107.692	36.1667	42.8788		107.692	33.4524	13.7976		107.692	35.8	43.0353		103.067	20.784	16.3243		103.067	5.486	3.5405		103.067	8.585	30.6923
94.2453	33.9474	10.1053						85.018	15.54	11.0345		80.2042	24.2703	19.1486		74.9701	64.3191	21.766		83.4779	32.375	36.4107		108.013	32.2273	46.7424		108.013	38.1071	9.0357		108.013	39.282	32.6706		103.374	15.486	10.8649		103.374	3.514	7.1892		103.374	6.969	26.3385
94.5249	29.3333	11.1053						85.27	12.23	7.023		80.4422	24.0946	21.0135		75.1926	55.7872	22.5957		83.7256	25.8036	46.9643		108.333	31.1667	49.6515		108.333	41.9524	7.9643		108.333	41.635	23.7059		103.681	13.405	10.3514		103.681	3.811	6.4054		103.681	4.631	17.2308
94.8046	25.9474	10.5789						85.522	10.299	11.5172		80.6802	26.0811	30.5135		75.4151	49.4468	21.1277		83.9733	20.4821	45.2321		108.654	36.5758	53.7879		108.654	47.2024	9.369		108.654	40.718	20.8941		103.988	14.784	16.6216		103.988	3.838	2.8108		103.988	2.631	10.7077
								85.775	12.598	12.2874		80.9181	26.3649	37.7162		75.6375	47.5745	19.1915		84.221	25.9464	45.2679		108.974	38.3485	47.7273		108.974	48.5833	17.7143		108.974	39.388	21.5765		104.294	14.892	26.4324		104.294	6.027	1.6757		104.294	0.877	9.4
								86.027	14.805	12.1954		81.1561	26.2432	33.6486		75.86	50.3191	15.8298		84.4687	30.2679	30.5536		109.295	35.9848	42.2121		109.295	49.3095	22.8333		109.295	42.753	23.3059		104.601	15.703	15.7838		104.601	5.378	5.3243		104.601	0	9
								86.279	15.172	12.8276		81.3941	22.4459	24.2162		76.0825	57.1064	16.0851		84.7164	29.8929	18.6786		109.615	35.0909	45.9242		109.615	46.619	22.7381		109.615	45.118	30.0471		104.908	13.405	8.9189		104.908	3.378	9.7027		104.908	0	8.8923
								86.531	11.034	10.092		81.6321	20.7432	14.8784		76.3049	63.8298	19.766		84.9641	29.7143	18.5		109.936	34.3182	41.3333		109.936	49.5714	23.0476		109.936	45.247	36.6		105.215	13.054	20.2703		105.215	1.811	13.1351		105.215	0.169	10.2769
								86.784	7.632	14.6897		81.8701	21.0811	18.4054		76.5274	69.8723	26.9787		85.2118	25.3214	12.7857		110.256	35	35.2576		110.256	43.4167	23.25		110.256	43.165	34.1412		105.521	13.568	30.6216		105.521	2.027	12		105.521	0.415	13.4154
								87.036	10.023	22.4943		82.1081	23.5	21.1757		76.7498	76.9149	29.3404		85.4595	23.6429	8.9821		110.577	32.0606	35.3788		110.577	38.75	29.1905		110.577	40.188	29.7176		105.828	14.189	31.6216		105.828	1.405	13.2973		105.828	0.569	14.7692
								87.288	12.506	26.2069		82.3461	27.1216	15.8108		76.9723	81.7021	27.6383		85.7073	29.5714	17.4286		110.898	30.6364	32.4242		110.897	36.6667	37.1071		110.897	33.812	32.0353		106.135	13.378	26.0541		106.135	0.757	17.1892		106.135	1.277	14.8154
								87.541	12.506	28.5862		82.5841	25.7162	16.8243		77.1948	81.5957	27.7234		85.955	29.1071	17.6964		111.218	32.2727	28.5909		111.218	38.2738	36.3333		111.218	29.859	43.2824		106.442	14.054	25.1622		106.442	0.892	19.3784		106.442	2.692	15.0308
								87.793	10.299	28.7011		82.8221	28.0676	11.3919		77.4172	74.383	37.1702		86.2027	33.7857	17.7857		111.539	31.5303	29.1212		111.539	38.5357	29.4286		111.539	27.247	50.8235		106.748	15.216	16.3784		106.748	0.27	14.5135		106.748	2.554	15.1385
								88.045	8.736	29.4598		83.0601	32.5	11.4054		77.6397	67.4255	45.0213		86.4504	41.8929	18.5893		111.859	31.9091	30.5606		111.859	38.75	22.1429		111.859	23.471	51.8588		107.055	16.622	4.5135		107.055	0.243	10		107.055	2.062	19.0615
								88.297	10.943	35.5172		83.2981	31.3919	13.1081		77.8622	64.8085	48.4043		86.6981	41.6964	17.4643		112.18	39.8788	29.3788		112.18	39.0714	21.9167		112.18	22.118	52.7882		107.362	18.432	0.7297		107.362	0.757	12.1351		107.362	2.738	30
								88.55	11.402	35.4023		83.5361	28.1351	25.4054		78.0846	64.234	53.2979		86.9458	34.6071	21.5357		112.5	37.6667	26.6818		112.5	35.7143	30.0119		112.5	21.847	50.1059		107.669	20	2.3514		107.669	2.324	8.9189		107.669	5.708	34.5231
								88.802	11.034	28.8851		83.7741	27.8108	25.2838		78.3071	62.5106	54.4255		87.1935	33.0893	21.6429		112.821	35.1061	26.5606		112.821	34.3571	35.0119		112.821	20.553	42.7059		107.975	18.757	3.9189		107.975	1.514	10.1622		107.975	6.831	23.6769
								89.054	11.586	33.5172		84.0121	25.4459	18.6892		78.5296	58.3617	49.1702		87.4412	27.5357	32.0714		113.141	33.303	30.0455		113.141	32.119	35.4167		113.141	21.765	43.1059		108.282	18.919	0.6216		108.282	3.541	12.3514		108.282	5.738	14.0308
								89.307	7.632	38.2874		84.2501	25.5946	14.5676		78.752	51.9574	32.9574		87.6889	21.25	27.375		113.462	34.6818	30.0455		113.462	29.8571	28.119		113.462	26.2	45.9059		108.589	21.189	0.973		108.589	2.189	12.2432		108.589	5.308	13.8462
								89.559	7.908	31.7126		84.4881	25.0135	8.5135		78.9745	44.1702	29.5319		87.9366	21.5536	24.3571		113.782	39.7273	27.5758		113.782	34.3095	21.6548		113.782	26.929	47.7882		108.896	25.892	0.6486		108.896	2.838	8.8649		108.896	4.615	20.5846
								89.811	7.908	25.7701		84.7261	24.0811	14.1622		79.1969	36.8936	36.5745		88.1843	30.2857	27.5893		114.103	39.2727	27.7879		114.103	36.7976	21.8571		114.103	27.8	49.7294		109.202	26.568	1.1351		109.202	4.676	4.9459		109.202	4.262	23.6462
								90.063	7.816	17.6322		84.9641	25.1622	13.2568		79.4194	31.1277	46.3404		88.432	30.9821	7.6429		114.423	34.3636	30.5606		114.423	34.9286	21.2024		114.423	27.388	58.6471		109.509	27.541	3.7568		109.509	4.351	2.4595		109.509	4.185	20.2923
								90.316	9.379	13.5862		85.202	29.1622	23.027		79.6419	29.9362	48.0426		88.6798	30.8929	3.1607		114.744	38.6212	33.6818		114.744	34.6071	18.2024		114.744	25.259	60.3647		109.816	27.838	5.6757		109.816	2.865	1.8108		109.816	4.369	16.4769
								90.568	11.034	15.8736		85.44	40.2568	19.9054		79.8643	27.5532	40.1064		88.9275	24.1964	9.4107		115.064	40.0606	35.4848		115.064	32.9048	18.8095		115.064	20.176	61.7647		110.123	26.73	9.9459		110.123	3.757	2.0811		110.123	6.154	13.7846
								90.82	12.138	17.0575		85.678	43.0135	11.2297		80.0868	23.2128	23.5532		89.1752	25.5179	20.0893		115.385	38.7424	45.303		115.385	28.8095	24.881		115.385	18.741	49.2471		110.429	24.216	12.5405		110.429	3.027	4.3243		110.429	8.815	13.1231
								91.072	9.931	17.6897		85.916	46.7568	10.9595		80.3093	18.4255	16.617		89.4229	19.3571	19.0179		115.705	41.6364	59.9394		115.705	29.8452	28.119		115.705	20.753	27.9647		110.736	24.784	10.4054		110.736	2.162	18.1622		110.736	10.262	12.0615
								91.325	11.586	16.7701		86.154	46.7432	11.0541		80.5317	15.9574	18.7872		89.6706	14.4643	14.7679		116.026	46.2879	68.6061		116.026	33.3571	28.9286		116.026	19.659	16.1529		111.043	25.865	11.2973		111.043	2.486	24.1081		111.043	11.431	12.4308
								91.577	13.793	13.6552		86.392	45.8108	7.1081		80.7542	16.766	21.6383		89.9183	14.6607	10.2679		116.346	38.9394	65.2424		116.346	35.25	30.2619		116.346	16.506	19.4		111.35	24.973	10.0811		111.35	3.811	14.1892		111.35	10.985	14.4154
								91.829	14.897	15.2644		86.63	44.2027	15.1486		80.9766	18.2979	29.1064		90.166	14.8393	11.9107		116.667	34.697	59.9697		116.667	34.5595	27.7619		116.667	15.259	27.2118		111.656	25.703	6.4324		111.656	1.973	9.1892		111.656	8.538	18.7846
								92.082	16.92	25.2529		86.868	39.7973	18.4459		81.1991	19.4681	50.383		90.4137	16.0893	20.3929		116.987	32.7576	63.1061		116.987	32.1548	23.1786		116.987	15.565	30.5882		111.963	28.135	16.0811		111.963	0.811	4.2162		111.963	7.508	22.4462
								92.334	17.011	32.1609		87.106	38.8649	20		81.4216	19.6383	70.234						117.308	36.0455	60.2879		117.308	30.9643	26.131		117.308	18.753	28.2824		112.27	31.054	30.1081		112.27	1.189	2.1081		112.27	8.308	28.7692
								92.586	17.747	29.3678		87.344	36.6351	16.2973		81.644	19.8298	77.4255						117.628	35.6212	51.1515		117.628	28.3333	42.869		117.628	21.365	15.5294		112.577	31.865	30.973		112.577	2.108	1.1081		112.577	9.908	39.8769
								92.838	18.023	19.4253		87.582	32.6892	12.7297		81.8665	16.617	75.234						117.949	29.7273	42.7576		117.949	27.9167	47.4167		117.949	25.329	9.9647		112.883	31.351	27.6216		112.883	2.784	0.6486		112.883	10.538	43.7846
								93.091	13.609	16.5057		87.82	31.0135	7.973		82.089	12.7447	72.5106						118.269	32.3636	39.6515		118.269	31.5833	31.9048		118.269	29.141	13.9647		113.19	30.865	16.8649		113.19	2.459	2.5135		113.19	11.585	35.6
								93.343	8.828	7.3793		88.058	30.8108	11		82.3114	13.0851	59.3191						118.59	33.197	42.2727		118.59	32.7619	16.869						113.497	32.676	2.4054		113.497	1.081	3.6216		113.497	12.277	28.5077
								93.595	7.448	6.7356		88.296	29.1486	10.2703		82.5339	18.0638	45.7234						118.91	31.8939	51.8182		118.91	31.7619	10.1667						113.804	31.73	0.4595		113.804	1	4.6216		113.804	11.569	29
								93.848	5.977	17.1609		88.534	22.1351	9.2027		82.7564	22.5957	38.2766						119.231	30.6061	62.8485		119.231	30.9762	7.8095						114.11	31.514	1.8649		114.11	0.622	10.1081		114.11	9.2	28.6615
								94.1	7.724	21.2759		88.772	16.9459	11.5		82.9788	25.2979	25.5532						119.551	25.6515	62.2121		119.551	30.4048	8.5833						114.417	32.892	7.5405		114.417	2.027	18.5946		114.417	8.723	23.4615
								94.352	8	26.0575		89.01	10.0811	12.1757		83.2013	30.4681	19.3617						119.872	27.3182	52.1515		119.872	30.7738	12.8214						114.724	32.054	10.6486		114.724	1.243	17.7027		114.724	9.046	18.5692
								94.604	8.92	35.2874		89.248	7.2162	12.3649		83.4237	37.4681	21.7234						120.192	33.2727	49.2424		120.192	29.1429	15.0357						115.031	28.973	7.1892		115.031	1.676	12.2162		115.031	8.985	16.4
								94.857	10.943	40.7586		89.4859	11.3919	24.6486		83.6462	42.0426	28.2128						120.513	28.1515	45.8182		120.513	27.4048	16.8214						115.337	25.405	11.3784		115.337	1.757	13.2973		115.337	7.246	18.6308
								95.109	12.782	40.069		89.7239	15.9595	27.5541		83.8687	42.5745	30.9362						120.833	26.0152	41.0152		120.833	30	18.3214						115.644	22.135	20.5946		115.644	1.514	11.4054		115.644	3.831	23.0462
								95.361	14.345	38		89.9619	18.9865	32.1486		84.0911	45.234	30.5106						121.154	24.5152	41.1667		121.154	28.5238	24.619						115.951	19.892	17.027		115.951	0.595	4.9189		115.951	1.015	29.2
								95.613	16.828	23.0805		90.1999	27.5676	22.7838		84.3136	46.7447	42.7021						121.474	27.8333	41.0152		121.474	27.8452	25.5833						116.258	17.73	7.5405		116.258	1.081	8.3784		116.258	0.6	39.9846
								95.866	23.264	11.092		90.4379	33.0541	23.7838		84.5361	48.5106	66.8511						121.795	28.5758	36.0758		121.795	34.4286	23.6548						116.564	16.838	4.2703		116.564	1.676	28.3243		116.564	0.154	50.9385
								96.118	23.356	5.6552		90.6759	37.9865	20.3784		84.7585	50.766	82.9362						122.115	26.2576	34.697		122.115	32.9643	21.0357						116.871	18.811	2.6216		116.871	0.378	34.4324		116.871	0.046	54.6769
								96.37	19.678	7.0575		90.9139	35.9459	18.2838		84.981	52.7872	85.4043						122.436	23.9545	37.697		122.436	32.4762	32.2381						117.178	23.486	2.8649		117.178	0.649	29.7297		117.178	0	45.4
								96.623	23.172	8.3218		91.1519	39.9054	19.2297		85.2035	55.9574	75.5532						122.756	24.3485	42.5455		122.756	30.2738	42.1786						117.485	26.27	2.5135		117.485	0.973	14.1351		117.485	0.123	34.0769
								96.875	24.552	11.8391		91.3899	41.7162	16.8649		85.4259	56.1489	58.5745						123.077	26.0152	45.6364		123.077	30.5952	36.9881						117.791	24.703	9.2162		117.791	0.514	1.9189		117.791	0.323	33.3231
								97.127	22.989	24.3448		91.6279	41.4189	12.3243		85.6484	49.2766	41.4255						123.398	31.0152	48.7121		123.398	34.0952	39.1429						118.098	24.297	17.6486		118.098	0.486	0.5135		118.098	0	37.0308
								97.379	23.632	36.2414		91.8659	39.1081	11.3784		85.8708	39.9787	27.1702						123.718	31.7424	48.6818		123.718	34.8452	38.3452						118.405	23.405	9.8649		118.405	1.216	3.0541		118.405	0	38.4154
								97.632	27.678	41.5862		92.1039	41.3514	10.6081		86.0933	34.383	19.0851						124.039	24.303	51.8939		124.039	31.869	32.619						118.712	25.189	1.973		118.712	1.432	16.6216		118.712	0	31.5538
								97.884	33.287	38.8391		92.3419	36.6216	7.5811		86.3158	36.0638	11.234						124.359	20.5909	53.4394		124.359	33.4881	29.5952						119.018	24.216	4.3514		119.018	0.892	26.7027		119.018	0	27.3077
								98.136	37.241	29.1724		92.5799	38.027	9.7838		86.5382	39.2979	7.3617						124.68	28.8182	52.7121		124.68	34.0119	28.3929						119.325	20.73	5.9189		119.325	2.189	20.3243		119.325	0	27.5692
								98.389	43.77	26.8621		92.8179	36.3919	9.5541		86.7607	39.8936	8.617						125	30.9394	41.9697		125	32.869	26.4881						119.632	19.595	0.973		119.632	2.676	11.5135		119.632	0	29.5231
								98.641	48.46	37.3103		93.0559	33.2162	12.0405		86.9832	39.8723	11.3404						125.321	29.3333	33.2121		125.321	35.6071	25.4405						119.938	17.811	1.0541		119.938	1.324	10.973		119.938	0	29.9538
								98.893	48.552	36.977		93.2939	28.2432	15		87.2056	41.617	13.7872						125.641	28.5606	35.2273		125.641	38.7381	21.9524						120.245	15.649	3.2162		120.245	2.054	15.4324		120.245	0	31.5538
								99.145	45.241	39.6207		93.5319	28.1486	16.4189		87.4281	43.7234	13.9574						125.962	27.2879	42.5606		125.962	32.8452	28.5119						120.552	16.324	8.0541		120.552	2.541	13.2432		120.552	0	26.6615
								99.398	45.322	42.3333		93.7699	30.8514	12.6081		87.6506	44.9149	14.5745						126.282	26.2576	46.0606		126.282	30.5476	36.2976						120.859	16.135	14.3243		120.859	5.378	6.2162		120.859	0.308	24.4154
								99.65	47.08	39.9655		94.0078	25.4189	17.3919		87.873	50.9787	14.4043						126.603	23.6818	51.2121		126.603	28.8095	32.5119						121.165	16.324	20.4595		121.165	6.486	4.3784		121.165	0.615	30.2923
								99.902	44.046	35.8506		94.2458	33.1892	27		88.0955	59.4043	11.2128										126.923	30.4881	28.0833						121.472	18.297	20.6757		121.472	6.622	7.6757		121.472	1.708	39.3077
								100.154	40.092	29.9195		94.4838	29.2027	22.5405		88.3179	66.8936	7.8511										127.244	30.2381	30.6667						121.779	21.27	14.2432		121.779	5.73	5.6486		121.779	4.154	36.1692
								100.407	35.402	22.5057		94.7218	30.7973	20.6486		88.5404	68.3404	5.9149										127.564	25.3929	31.6429						122.086	20.595	22.1622		122.086	6.189	5.4595		122.086	5.308	25.4462
								100.659	30.253	17.6437		94.9598	32.7838	18.2838		88.7629	64.5745	6.6596										127.885	29.3452	26.3214						122.392	20	50.3514		122.392	6.027	7.1351		122.392	6.508	23.1692
								100.911	33.287	17.8621		95.1978	36.5135	29.6757		88.9853	61.7021	4.7234										128.205	32.25	26						122.699	22.351	52.0811		122.699	6.568	3.8108		122.699	10.138	30.0462
								101.164	34.851	21.4943		95.4358	34.6892	31.4054		89.2078	62.8298	2.1064										128.526	30.7619	36.9881						123.006	25.541	28.4054		123.006	5.649	5.1892		123.006	11.969	34.4769
								101.416	34.667	19.4483		95.6738	30.5541	23.5405		89.4303	67.7234	2.617										128.846	29.1071	40.1548						123.313	23.514	11.2162		123.313	5.865	10.1892		123.313	13.431	36.8
								101.668	33.195	10.8851		95.9118	34.8108	18.3649		89.6527	75.1702	2.5319										129.167	25.5119	40.9762						123.619	22	19.5405		123.619	4.595	17.8378		123.619	13.6	32.1538
								101.92	38.805	6.7931		96.1498	39.0676	14.527		89.8752	77.5957	5.0213										129.487	26.7976	34.4286						123.926	22.541	20.5135		123.926	3.973	22.8378		123.926	14.369	25.3538
								102.173	41.471	4.069		96.3878	33.5811	21.8649		90.0976	75.0426	8.7234										129.808	31.9405	34.131						124.233	19.973	14.4054		124.233	4.378	19.9189		124.233	14.938	23.0769
								102.425	40.448	4.1379		96.6258	33.4189	19.5		90.3201	72.8085	17.0426										130.128	27.3571	32.6786						124.54	16.135	17		124.54	5.027	15.1081		124.54	14.538	23.8462
								102.677	32.345	11.977		96.8638	37.8514	13.6081		90.5426	67.5106	29.2766										130.449	25.5476	27.9405						124.846	15.405	15.6757		124.846	4.351	12.7297		124.846	14.738	19.9385
								102.93	26.299	13.9195		97.1018	33.8378	5.3514		90.765	59.766	35.2553										130.769	24.8452	36.0595						125.153	16.865	11.1081		125.153	2.243	16.7027		125.153	15.708	13.7692
								103.182	27.034	23.4023						90.9875	52.617	36.4681										131.09	28.7024	41.6071						125.46	17.297	12.2703		125.46	2.595	15.6216		125.46	14.692	15.0462
								103.434	25.471	33.2759						91.21	49.5106	27.1702										131.41	30.9286	32.6905						125.767	16.27	26.5405		125.767	2.892	9.3243		125.767	13.169	20.8
								103.686	22.069	32.5862						91.4324	48.4681	21.2553										131.731	31.2857	16.6786						126.073	14.568	31.7838		126.073	2.595	15.0811		126.073	12.108	20.3385
								103.939	20.782	30.2989						91.6549	42	23.2979										132.051	28.4643	9.25						126.38	14.73	22.1892		126.38	1.676	18.4054		126.38	10.292	20.7385
								104.191	20.322	15.0345						91.8773	33.4043	24.6596										132.372	30.5476	10.131						126.687	16.189	12.1351		126.687	1.757	8.7027		126.687	7.615	35.6769
								104.443	23.08	2.977						92.0998	27.9787	23.234										132.692	35.131	8.9048						126.994	17.27	11.5135		126.994	0.432	5.4054		126.994	6.862	47.4
								104.696	19.678	0.8391																		133.013	43.2143	14.1667						127.3	17.189	12.0541		127.3	0.189	10.8649		127.3	7.046	56.5692
								104.948	17.839	0.6322																		133.333	46.3214	21.4643						127.607	18.243	11.9459		127.607	0.162	17.027		127.607	7.8	59.3692
								105.2	20.506	1.2644																		133.654	39.9286	28.75						127.914	16.703	24.6486		127.914	0.324	9.5946		127.914	9.185	52.9692
								105.452	23.264	0.8276																		133.974	35.4405	32.0714						128.221	16.243	36.4595		128.221	0.432	9.8649		128.221	9.338	36.0462
								105.705	19.954	2.6437																		134.295	44.2619	30.5238						128.527	16.649	31.0541		128.527	0.919	15.8919		128.527	9.215	21.9692
								105.957	17.103	4.3563																		134.615	43.4524	23.881						128.834	17.622	10.8378		128.834	1.081	34.8108		128.834	9.369	16.7385
								106.209	20.506	3.1609																		134.936	42.5476	17.131						129.141	20.459	2.7297		129.141	0.865	40.9459		129.141	8.077	23.6308
								106.461	29.609	2.2184																		135.256	39.7262	10.6786						129.448	19.73	10.7568		129.448	0.865	45.4595		129.448	5.123	38.0154
								106.714	30.621	2.4368																		135.577	36.4286	14.1071						129.754	17.486	12.6486		129.754	1.568	34.6486		129.754	3.831	50.5538
								106.966	31.54	2.2184																		135.898	32	15.6905						130.061	15.541	9.3243		130.061	3.676	14.7568		130.061	3.908	56.2923
								107.218	35.586	1.2529																		136.218	28.3571	17.3929						130.368	13.757	10.973		130.368	2.081	3.6486		130.368	2.723	47.6154
								107.471	45.701	1.3563																		136.539	26.4048	11.7976						130.675	13.243	10.0811		130.675	0.486	3.7568		130.675	2	38.5846
								107.723	53.609	0.5287																		136.859	22.75	4.2976						130.981	14.568	7.1622		130.981	0.946	5		130.981	2.523	38.4615
								107.975	60.414	0.3103																		137.18	21.881	3.5595						131.288	16.081	6.3514		131.288	2.703	4.6757		131.288	2.446	37.5692
								108.227	65.989	0.1034																		137.5	19.4762	3.5952						131.595	16.243	1.1622		131.595	1.108	5.8108		131.595	2.092	41.0615
								108.48	72.195	0.7356																		137.821	19.631	9.9286						131.902	15.351	0		131.902	0.486	12.8919		131.902	1.969	35.8923
								108.732	80.77	0.7356																		138.141	16.9286	13.8333						132.208	14.405	0		132.208	1.135	7.9189		132.208	1.015	21.1846
								108.984	88.862	0.3103																		138.462	16.1429	14.6905						132.515	12	3.4054		132.515	0.784	8.7297		132.515	0.954	16.1846
								109.237	96.678	0.7356																		138.782	20.8095	20.8095						132.822	12.432	7.2162		132.822	0.568	25		132.822	1.277	23.4
								109.489	101.161	0.5172																		139.103	24.4643	23.4643						133.129	14.054	2.5405		133.129	0.784	34.4054		133.129	1.385	32.2154
								109.741	105.322	0.3103																		139.423	30.2262	18.0238						133.435	13.784	0.0541		133.435	0.946	28.6486		133.435	1.215	34.7692
								109.993	109.08	0.8506																		139.744	28.7024	9.0952						133.742	12.054	0.2162		133.742	0.432	20.2973		133.742	2.677	39.7385
								110.246	107.621	0.8391																		140.064	20.5714	8.5952						134.049	11.541	0		134.049	0.459	5.9459		134.049	4.508	54.0308
								110.498	96.299	1.3563																		140.385	17.881	18.2857						134.356	10.811	0		134.356	0.568	0.5676		134.356	5.215	62.2769
								110.75	89.931	0.7241																		140.705	16.9643	21.8929						134.662	10.135	0.1081		134.662	0.108	0.3243		134.662	5.015	55.7846
								111.002	84.552	1.3678																		141.026	21.2857	19.4048						134.969	12.243	0		134.969	0.243	0.3243		134.969	5.985	46.7846
								111.255	84.529	2.7701																		141.346	23.0238	20.5833						135.276	14.541	0		135.276	0.351	0.5676		135.276	7.4	44.0615
								111.507	91.218	1.9195																		141.667	24.1548	18.9762						135.583	13.946	0		135.583	0.351	1.7297		135.583	9.262	30.4154
								111.759	91.563	2.1379																		141.987	25.5357	17.869						135.889	13	2.8649		135.889	0.622	2.8649		135.889	13.646	15.9538
								112.012	81.736	1.2644																		142.308	23.2738	15.6786						136.196	12.595	11.7838		136.196	1.054	7.0541		136.196	14.462	11.8615
								112.264	70.437	0.3103																		142.628	21.3333	8.8452						136.503	12.27	10.1622		136.503	0.541	20.6486		136.503	14.062	13.8615
								112.516	58.874	0.3103																		142.949	22.2262	7.0595						136.81	13.027	9.4865		136.81	0.405	39.3514		136.81	13.554	15.7846
								112.768	41.724	0.1034																		143.269	23.3095	6.9405						137.116	13.73	16.1622		137.116	1.919	31		137.116	12.954	17.7077
								113.021	25.103	0.8391																		143.59	24.9048	12.869						137.423	13.162	10		137.423	2.27	20.2162		137.423	13.231	21.3077
								113.273	18.943	0.2069																		143.91	20.5476	16.5714						137.73	11.297	8.0811		137.73	0.946	33.2162		137.73	14.154	20.8154
																												144.231	21.4167	16.2857						138.037	11.784	10.2432		138.037	1	35.1351		138.037	14.538	19.0615
																												144.551	20.9048	19.5238						138.343	14.162	14.3784		138.343	0.108	14.7838		138.343	13.4	18.6615
																												144.872	21.6071	24.3214						138.65	16.459	25.6216		138.65	0.054	3.5405		138.65	12.169	17.0308
																												145.192	20.2857	22.369						138.957	17.459	37.7838		138.957	0.054	5.0811		138.957	11.092	18.5385
																												145.513	21.7143	23.2024						139.264	19.351	37.2432		139.264	0.135	14.4054		139.264	9.677	19.3385
																												145.833	23.9643	23.8095						139.57	21.297	30.0811		139.57	0.568	23.2432		139.57	7.538	21.7846
																												146.154	18.9405	20.4167						139.877	21.135	19.4865		139.877	0.405	24.5405		139.877	7.6	24.3846
																												146.474	20.5476	17.0119						140.184	17.486	4.3514		140.184	0.297	13.6486		140.184	7.862	22.4923
																												146.795	21.8333	11.881						140.491	17.676	0		140.491	0	7.9189		140.491	6.246	15.9385
																												147.115	22.0714	7.6429						140.797	17.784	0		140.797	0.405	16.4595		140.797	5.385	11.5538
																												147.436	23.0476	12.4167						141.104	17.649	0.2703		141.104	0.676	32.5135		141.104	4.415	9.2
																												147.757	21.9881	11.0238						141.411	17.162	8.4595		141.411	0.297	37.5135		141.411	4.385	8
																												148.077	24.6905	8.1548						141.718	17.027	19.9459		141.718	0.243	26.5405		141.718	4.6	13.4154
																																				142.024	15.595	15.5135		142.024	0.162	8.5135		142.024	3.908	23.3538
																																				142.331	16.297	7.6216		142.331	0.459	11.5135		142.331	2.523	30.5692
																																				142.638	17.351	6.2973		142.638	0.108	19.9189		142.638	1.908	30.5231
																																				142.945	15.649	13.027		142.945	0.243	17.4324		142.945	1.677	26.3231
																																				143.251	16.27	33.2703		143.251	0.162	15.8649		143.251	1.815	21.3846
																																				143.558	17.324	36.5135		143.558	0.541	25.6757		143.558	1.138	16.1846
																																				143.865	15.757	20.1081		143.865	0.243	26.3514		143.865	0.877	15.3231
																																				144.172	14.919	7.3784		144.172	0.162	13.8378		144.172	1.262	26.9385
																																				144.478	14.541	8.2973		144.478	0.27	9.027		144.478	2.538	40.8
																																				144.785	13.649	13.7027		144.785	0	4.6486		144.785	4.015	42.0923
																																				145.092	13.486	17.4595		145.092	0.243	4.6486		145.092	4.415	39
																																				145.399	12.973	15.0811		145.399	0.351	12.2162		145.399	3.369	45.5385
																																				145.705	11.595	5.3784		145.705	0.514	25.9459		145.705	3.631	46.9538
																																				146.012	10.027	0.1081		146.012	0.459	37.0811		146.012	3.615	36.2615
																																				146.319	7.432	0		146.319	0.054	44.8108		146.319	2.092	25.4154
																																				146.626	7.054	0		146.626	0.162	57.7838		146.626	2.4	20.6923
																																				146.932	7.838	0.4054		146.932	0.432	51.1351		146.932	5.646	19.8154
																																				147.239	7.676	0.2973		147.239	0.676	25.5676		147.239	5.892	19.5231
																																				147.546	8.459	1.4054		147.546	1.378	17.8108		147.546	3.185	19.0462
																																				147.853	8.919	2.5946		147.853	0.784	29.2432		147.853	2.231	24.4769
																																				148.159	10.378	7.3784		148.159	0.135	42.9459		148.159	1.262	33.0615
																																				148.466	10	5.3514		148.466	0.73	42.7027		148.466	0.6	25.9385
																																				148.773	9.541	1.0811		148.773	0.73	26.8378		148.773	0.785	11.5231
																																				149.08	9.405	0.1081		149.08	0.514	4.4865		149.08	1.246	7.1538
																																				149.386	9.216	1		149.386	0.243	1.3243		149.386	0.646	15.7538
																																				149.693	8.378	3.2432		149.693	0.405	6.8649		149.693	0.677	29.1385
																																				150	6.892	3.7568		150	0.243	14.7297		150	1.046	32.9538
																																				150.307	7.162	0.4865		150.307	0.838	7.8919		150.307	1.092	22.0769
																																				150.613	7.865	8.1081		150.613	1.324	0		150.613	1.169	15.3077
																																				150.92	7.919	28.1351		150.92	0.486	0.0811		150.92	1.046	19.4769
																																				151.227	7.378	44.027						151.227	0.354	33.3077
																																				151.534	7.486	40.7838						151.534	0.877	40.6462
																																				151.84	8.514	17.9189						151.84	4.015	38.3231
																																				152.147	8.784	4.4054						152.147	3.538	31.5538
																																				152.454	8.486	6.2703						152.454	2.123	13.5846
																																				152.761	8.757	13.5405						152.761	1.769	6.7385
																																				153.067	9.649	26.0541						153.067	1.015	12.7538
																																				153.374	9.622	45.7297						153.374	0	27.5692
																																				153.681	8.838	55.8378
																																				153.988	8.108	37
																																				154.294	9.216	20.3243
																																				154.601	9.243	7.3243
																																				154.908	10.649	16.1351
																																				155.215	10.811	34.2162
																																				155.521	10.189	40
																																				155.828	10.622	42.2973
																																				156.135	10.135	33.5946
																																				156.442	10.054	28.2162
