# Supplementary material for: Feedback regulation of cytoneme-mediated transport shapes a tissue-specific FGF morphogen gradient
Source: eLife. 2018 Oct 17;7:e38137. doi: 10.7554/eLife.38137 (PMC6224196; doi:10.7554/eLife.38137)
Supplement: Figure 7—source data 2. [file elife-38137-fig7-data2.xlsx]

## Sheet: Sheet1
Bnl:GFP density (AU)	Control	Cut GOF
sample 1	9.158	0.455
sample 2	11.826	3.377
sample 3	8.171	1.535
sample 4	5.457	0.843
sample 5	7.62	2.002
sample 6	9.655	0.34
average	8.64783	1.42533
stdev	2.13732	1.14997
Unpaired t test results
P value and statistical significance:
The two-tailed P <0.0001
By conventional criteria, this difference is considered to be very statistically significant.
