# Supplementary material for: Feedback regulation of cytoneme-mediated transport shapes a tissue-specific FGF morphogen gradient
Source: eLife. 2018 Oct 17;7:e38137. doi: 10.7554/eLife.38137 (PMC6224196; doi:10.7554/eLife.38137)
Supplement: Figure 7—source data 3. [file elife-38137-fig7-data3.xlsx]

## Sheet: Sheet1
	Control	pntP1 LOF
	8.778	2.067
	7.227	2.14
	7.112	1.565
	3.507	1.209
average	6.656	1.74525
stdev	2.23257	0.439471
Unpaired t test results
P value and statistical significance:
The two-tailed P value equals 0.0050
By conventional criteria, this difference is considered to be very statistically significant.
