# Supplementary material for: Feedback regulation of cytoneme-mediated transport shapes a tissue-specific FGF morphogen gradient
Source: eLife. 2018 Oct 17;7:e38137. doi: 10.7554/eLife.38137 (PMC6224196; doi:10.7554/eLife.38137)
Supplement: Figure 7—source data 4. [file elife-38137-fig7-data4.xlsx]

## Sheet: Sheet1
	Intracellular Bnl:GFP density (AU)
	PntP1-GOF proximal clone	control	Intracellular Bnl:GFP fold increase (PntP1-GOF proximal clone/control)
sample 1	3.855	0.674	5.71958
sample 2	2.462	0.354	6.9548
sample 3	1.108	0.193	5.74093
sample 4	1.303	0.193	6.7513
sample 5	1.495	0.535	2.79439
	Extracellular Bnl:GFP density (AU)
	PntP1 overexpression proximal clone	control	Extracellular Bnl:GFP fold increase (PntP1-GOF proximal clone/control)
sample 1	9.804	4.78	2.05105
sample 2	2.547	1.363	1.86867
sample 3	2.14	1.137	1.88215
sample 4	3.021	1.6	1.88812
sample 5	2.553	0.354	7.21186
